# Supplementary material for: Analysis of schizophrenia and hepatocellular carcinoma genetic network with corresponding modularity and pathways: novel insights to the immune system
Source: BMC Genomics. 2013 Oct 16;14(Suppl 5):S10. doi: 10.1186/1471-2164-14-S5-S10 (PMC3852078; doi:10.1186/1471-2164-14-S5-S10)
Supplement: Additional file 1 — The SHCGene contains the over- and under- expression candidate genes from the BA22 sample and the Roessler liver 2 sample [file 1471-2164-14-S5-S10-S1.xls]

## Sheet: Additional file 1
Gene official symbol	BA22_under expression	BA22_over expression	Oncomine_under expression	Oncomine_over expression	frequency
CYP2A6	1	0	1	0	2
F11	1	0	1	0	2
ABCC4	1	0	0	0	1
ACAP2	1	0	0	0	1
ACER1	1	0	0	0	1
ACVR1B	1	0	0	0	1
ACVRL1	1	0	0	0	1
ADAM28	1	0	0	0	1
AGER	1	0	0	0	1
AGRP	1	0	0	0	1
AKAP12	1	0	0	0	1
ALDH1A2	1	0	0	0	1
APOL6	1	0	0	0	1
AQP10	1	0	0	0	1
AQP11	1	0	0	0	1
ARHGAP36	1	0	0	0	1
ARHGEF12	1	0	0	0	1
ARNT	1	0	0	0	1
ARSB	1	0	0	0	1
ASB11	1	0	0	0	1
ASCC2	1	0	0	0	1
ATF3	1	0	0	0	1
ATP2B3	1	0	0	0	1
AXIN2	1	0	0	0	1
B4GALT1	1	0	0	0	1
BAG3	1	0	0	0	1
BCKDHB	1	0	0	0	1
BMP1	1	0	0	0	1
BMPR1B	1	0	0	0	1
C10orf10	1	0	0	0	1
C10orf122	1	0	0	0	1
C12orf12	1	0	0	0	1
C12orf42	1	0	0	0	1
C17orf69	1	0	0	0	1
C17orf76	1	0	0	0	1
C19orf6	1	0	0	0	1
C20orf201	1	0	0	0	1
C20orf26	1	0	0	0	1
C3orf23	1	0	0	0	1
C3orf63	1	0	0	0	1
C4orf36	1	0	0	0	1
C5orf47	1	0	0	0	1
C7orf68	1	0	0	0	1
C8orf47	1	0	0	0	1
CAMK1	1	0	0	0	1
CAPG	1	0	0	0	1
CAPRIN2	1	0	0	0	1
CASC5	1	0	0	0	1
CATSPERG	1	0	0	0	1
CCDC102B	1	0	0	0	1
CCDC150	1	0	0	0	1
CCDC63	1	0	0	0	1
CCDC80	1	0	0	0	1
CCL4	1	0	0	0	1
CCR2	1	0	0	0	1
CD14	1	0	0	0	1
CD86	1	0	0	0	1
CD93	1	0	0	0	1
CDC14A	1	0	0	0	1
CDC20B	1	0	0	0	1
CDH26	1	0	0	0	1
CDK15	1	0	0	0	1
CDKL5	1	0	0	0	1
CDRT15L2	1	0	0	0	1
CER1	1	0	0	0	1
CHST3	1	0	0	0	1
CKM	1	0	0	0	1
CLDN8	1	0	0	0	1
CLDND1	1	0	0	0	1
CLIC6	1	0	0	0	1
CLRN1	1	0	0	0	1
COCH	1	0	0	0	1
COL20A1	1	0	0	0	1
CREB3L2	1	0	0	0	1
CSNK1G2	1	0	0	0	1
CXCR6	1	0	0	0	1
CYP7A1	1	0	0	0	1
DEFA4	1	0	0	0	1
DENND3	1	0	0	0	1
DKFZP434A062	1	0	0	0	1
DLL3	1	0	0	0	1
DMRT3	1	0	0	0	1
DNAAF1	1	0	0	0	1
DNAH2	1	0	0	0	1
DPP4	1	0	0	0	1
DST	1	0	0	0	1
DUSP19	1	0	0	0	1
EED	1	0	0	0	1
EGR4	1	0	0	0	1
EMX2OS	1	0	0	0	1
EP400NL	1	0	0	0	1
EPHB2	1	0	0	0	1
ESRP1	1	0	0	0	1
ETV6	1	0	0	0	1
F2RL1	1	0	0	0	1
F2RL2	1	0	0	0	1
F7	1	0	0	0	1
FAM122C	1	0	0	0	1
FAM132A	1	0	0	0	1
FAM154B	1	0	0	0	1
FAM69C	1	0	0	0	1
FAM82B	1	0	0	0	1
FAM84A	1	0	0	0	1
FAM9B	1	0	0	0	1
FANK1	1	0	0	0	1
FBXL6	1	0	0	0	1
FCGR3A	1	0	0	0	1
FCGR3B	1	0	0	0	1
FCRL4	1	0	0	0	1
FIBCD1	1	0	0	0	1
FIGN	1	0	0	0	1
FLJ11235	1	0	0	0	1
FLJ31958	1	0	0	0	1
FLVCR2	1	0	0	0	1
FMO6P	1	0	0	0	1
FNBP4	1	0	0	0	1
FOXA1	1	0	0	0	1
FREM1	1	0	0	0	1
FTCD	1	0	0	0	1
FUT4	1	0	0	0	1
FYB	1	0	0	0	1
FZD9	1	0	0	0	1
GAB1	1	0	0	0	1
GGA2	1	0	0	0	1
GNG12	1	0	0	0	1
GPR160	1	0	0	0	1
GRTP1	1	0	0	0	1
GTF3C3	1	0	0	0	1
HCN4	1	0	0	0	1
HCRP1	1	0	0	0	1
HES6	1	0	0	0	1
HHIP	1	0	0	0	1
HLA-DPA1	1	0	0	0	1
HLA-DQB1	1	0	0	0	1
HLA-DRA	1	0	0	0	1
HMGB2	1	0	0	0	1
HS3ST3B1	1	0	0	0	1
HUWE1	1	0	0	0	1
IDO1	1	0	0	0	1
IFNA1	1	0	0	0	1
IFNA13	1	0	0	0	1
IFNA8	1	0	0	0	1
IFNAR1	1	0	0	0	1
IFT140	1	0	0	0	1
IGHA1	1	0	0	0	1
IGHA2	1	0	0	0	1
IGHD	1	0	0	0	1
IGHG1	1	0	0	0	1
IGHG3	1	0	0	0	1
IGHG4	1	0	0	0	1
IGHM	1	0	0	0	1
IGHV4-31	1	0	0	0	1
IKZF1	1	0	0	0	1
IQUB	1	0	0	0	1
IRF6	1	0	0	0	1
ITGB2	1	0	0	0	1
ITGB6	1	0	0	0	1
ITPK1	1	0	0	0	1
ITPR2	1	0	0	0	1
JPH2	1	0	0	0	1
JUN	1	0	0	0	1
KCND3	1	0	0	0	1
KCNIP3	1	0	0	0	1
KCNJ1	1	0	0	0	1
KCNK15	1	0	0	0	1
KEL	1	0	0	0	1
KIAA0040	1	0	0	0	1
KIAA1009	1	0	0	0	1
KIF26A	1	0	0	0	1
KIR3DL1	1	0	0	0	1
KLHDC7A	1	0	0	0	1
KLK15	1	0	0	0	1
KRT72	1	0	0	0	1
KRTAP5-2	1	0	0	0	1
LAG3	1	0	0	0	1
LAPTM5	1	0	0	0	1
LEF1	1	0	0	0	1
LIG3	1	0	0	0	1
LIMS3	1	0	0	0	1
LIMS3L	1	0	0	0	1
LINC00032	1	0	0	0	1
LINC00189	1	0	0	0	1
LINC00301	1	0	0	0	1
LIPF	1	0	0	0	1
LOC100127974	1	0	0	0	1
LOC100129198	1	0	0	0	1
LOC100129476	1	0	0	0	1
LOC100129935	1	0	0	0	1
LOC100133039	1	0	0	0	1
LOC100288893	1	0	0	0	1
LOC100293977	1	0	0	0	1
LOC100505573	1	0	0	0	1
LOC100506161	1	0	0	0	1
LOC100506195	1	0	0	0	1
LOC100506553	1	0	0	0	1
LOC100506639	1	0	0	0	1
LOC100507034	1	0	0	0	1
LOC100507047	1	0	0	0	1
LOC100507338	1	0	0	0	1
LOC100507360	1	0	0	0	1
LOC100652766	1	0	0	0	1
LOC100653085	1	0	0	0	1
LOC157381	1	0	0	0	1
LOC284263	1	0	0	0	1
LOC286058	1	0	0	0	1
LOC387895	1	0	0	0	1
LOC400027	1	0	0	0	1
LOC400680	1	0	0	0	1
LOC642533	1	0	0	0	1
LOC731656	1	0	0	0	1
LRAT	1	0	0	0	1
LRRC16A	1	0	0	0	1
LSP1	1	0	0	0	1
LY6G6D	1	0	0	0	1
MAFB	1	0	0	0	1
MBD3L1	1	0	0	0	1
MCOLN2	1	0	0	0	1
MGC39545	1	0	0	0	1
MINA	1	0	0	0	1
MMAB	1	0	0	0	1
MS4A6A	1	0	0	0	1
MYO1C	1	0	0	0	1
MYO1F	1	0	0	0	1
MYOCD	1	0	0	0	1
MYOZ1	1	0	0	0	1
NAPRT1	1	0	0	0	1
NCDN	1	0	0	0	1
NES	1	0	0	0	1
NFIX	1	0	0	0	1
NID1	1	0	0	0	1
NPY6R	1	0	0	0	1
NRXN1	1	0	0	0	1
NUP54	1	0	0	0	1
ODZ3	1	0	0	0	1
OR10C1	1	0	0	0	1
OR13C4	1	0	0	0	1
PDLIM7	1	0	0	0	1
PEAK1	1	0	0	0	1
PHC3	1	0	0	0	1
PHLDA1	1	0	0	0	1
PKD1L2	1	0	0	0	1
PLAC8	1	0	0	0	1
PLD1	1	0	0	0	1
PLEKHG3	1	0	0	0	1
PNMT	1	0	0	0	1
PPIEL	1	0	0	0	1
PRCP	1	0	0	0	1
PRDM11	1	0	0	0	1
PRR15	1	0	0	0	1
PSG2	1	0	0	0	1
PSMD5	1	0	0	0	1
PTGFR	1	0	0	0	1
PTPRC	1	0	0	0	1
PURA	1	0	0	0	1
PURB	1	0	0	0	1
RAB7B	1	0	0	0	1
RARA	1	0	0	0	1
RBBP9	1	0	0	0	1
RBL2	1	0	0	0	1
RBM47	1	0	0	0	1
RBMS2	1	0	0	0	1
RGS22	1	0	0	0	1
RGS7	1	0	0	0	1
RNF2	1	0	0	0	1
RPL10	1	0	0	0	1
RPS27A	1	0	0	0	1
RTEL1-TNFRSF6B	1	0	0	0	1
SARDH	1	0	0	0	1
SCEL	1	0	0	0	1
SCIN	1	0	0	0	1
SERPINA1	1	0	0	0	1
SETDB2	1	0	0	0	1
SH3GLB2	1	0	0	0	1
SHROOM4	1	0	0	0	1
SIRT4	1	0	0	0	1
SKA1	1	0	0	0	1
SLC22A9	1	0	0	0	1
SLC2A13	1	0	0	0	1
SLC2A5	1	0	0	0	1
SLC30A6	1	0	0	0	1
SLC30A7	1	0	0	0	1
SLC35G1	1	0	0	0	1
SMYD4	1	0	0	0	1
SOCS7	1	0	0	0	1
SOLH	1	0	0	0	1
SORBS2	1	0	0	0	1
SOX6	1	0	0	0	1
SP140L	1	0	0	0	1
SP5	1	0	0	0	1
SPRR3	1	0	0	0	1
STK3	1	0	0	0	1
TAF6L	1	0	0	0	1
TBC1D8	1	0	0	0	1
TBCD	1	0	0	0	1
TCERG1	1	0	0	0	1
TEP1	1	0	0	0	1
TFAP2A	1	0	0	0	1
THADA	1	0	0	0	1
TLR10	1	0	0	0	1
TLR4	1	0	0	0	1
TMEM125	1	0	0	0	1
TNAP	1	0	0	0	1
TNFRSF1B	1	0	0	0	1
TNFRSF6B	1	0	0	0	1
TOP3A	1	0	0	0	1
TPP2	1	0	0	0	1
TRAF4	1	0	0	0	1
TRBV27	1	0	0	0	1
TRPC4	1	0	0	0	1
TRPC5	1	0	0	0	1
TRPM7	1	0	0	0	1
TSLP	1	0	0	0	1
TSPAN15	1	0	0	0	1
TWISTNB	1	0	0	0	1
UACA	1	0	0	0	1
UBASH3A	1	0	0	0	1
UBE2NL	1	0	0	0	1
UBXN6	1	0	0	0	1
VEPH1	1	0	0	0	1
WAS	1	0	0	0	1
WDR62	1	0	0	0	1
ZDHHC13	1	0	0	0	1
ZFX	1	0	0	0	1
ZNF148	1	0	0	0	1
ZNF19	1	0	0	0	1
ZNF32-OT1	1	0	0	0	1
ZNF33B	1	0	0	0	1
ZNF345	1	0	0	0	1
ZNF551	1	0	0	0	1
ZNF587	1	0	0	0	1
ZNF616	1	0	0	0	1
ZNF71	1	0	0	0	1
ZNF844	1	0	0	0	1
ZNRD1-AS1	1	0	0	0	1
ADH6	0	1	0	0	1
AFP	0	1	0	0	1
AGBL1	0	1	0	0	1
ALPK3	0	1	0	0	1
ANGEL1	0	1	0	0	1
ARHGAP22-IT1	0	1	0	0	1
ARID5B	0	1	0	0	1
ASMTL	0	1	0	0	1
ATE1	0	1	0	0	1
ATXN7L1	0	1	0	0	1
B3GALT1	0	1	0	0	1
B3GNT2	0	1	0	0	1
BAI1	0	1	0	0	1
BTN3A2	0	1	0	0	1
C11orf40	0	1	0	0	1
C12orf65	0	1	0	0	1
C1orf126	0	1	0	0	1
C3orf79	0	1	0	0	1
C6orf223	0	1	0	0	1
CCDC65	0	1	0	0	1
CCL13	0	1	0	0	1
CEP128	0	1	0	0	1
CHRM2	0	1	0	0	1
CLMN	0	1	0	0	1
CPSF3L	0	1	0	0	1
CYLD	0	1	0	0	1
CYP4B1	0	1	0	0	1
DHRS7	0	1	0	0	1
DLEC1	0	1	0	0	1
DLL4	0	1	0	0	1
DNALI1	0	1	0	0	1
DNPEP	0	1	0	0	1
DOCK5	0	1	0	0	1
EDN3	0	1	0	0	1
EIF2C1	0	1	0	0	1
EML3	0	1	0	0	1
ENPP1	0	1	0	0	1
EVC	0	1	0	0	1
FAM3B	0	1	0	0	1
FGD2	0	1	0	0	1
FRMPD2	0	1	0	0	1
FRMPD2P1	0	1	0	0	1
FRMPDP2	0	1	0	0	1
GJC2	0	1	0	0	1
GLS	0	1	0	0	1
GPR45	0	1	0	0	1
GSG1	0	1	0	0	1
HFE	0	1	0	0	1
HOXB7	0	1	0	0	1
KDM3A	0	1	0	0	1
KIAA1683	0	1	0	0	1
KLC3	0	1	0	0	1
KLHL25	0	1	0	0	1
KLHL35	0	1	0	0	1
KLRG2	0	1	0	0	1
LCK	0	1	0	0	1
LIMD2	0	1	0	0	1
LINC00051	0	1	0	0	1
LOC100134317	0	1	0	0	1
LOC100310756	0	1	0	0	1
LOC100505562	0	1	0	0	1
LOC100507487	0	1	0	0	1
LOC100653194	0	1	0	0	1
LOC100653231	0	1	0	0	1
LOC157931	0	1	0	0	1
LOC253842	0	1	0	0	1
LOC284412	0	1	0	0	1
LOC400590	0	1	0	0	1
MAR7	0	1	0	0	1
METTL15	0	1	0	0	1
MIA-RAB4B	0	1	0	0	1
MIR1302-10	0	1	0	0	1
MIR1302-11	0	1	0	0	1
MIR1302-2	0	1	0	0	1
MIR1302-9	0	1	0	0	1
MIR17HG	0	1	0	0	1
MIR18A	0	1	0	0	1
MIR19A	0	1	0	0	1
MIR19B1	0	1	0	0	1
MIR20A	0	1	0	0	1
MIR92A1	0	1	0	0	1
MRI1	0	1	0	0	1
MTL5	0	1	0	0	1
MUC13	0	1	0	0	1
NEU4	0	1	0	0	1
NOX3	0	1	0	0	1
NR6A1	0	1	0	0	1
OAS3	0	1	0	0	1
OR7E19P	0	1	0	0	1
ORC5	0	1	0	0	1
OSMR	0	1	0	0	1
OVOL3	0	1	0	0	1
PARVG	0	1	0	0	1
PCDHB17	0	1	0	0	1
PNPLA7	0	1	0	0	1
POLR3B	0	1	0	0	1
PRAMEF11	0	1	0	0	1
PRKCH	0	1	0	0	1
PRO0471	0	1	0	0	1
PRR14L	0	1	0	0	1
PRSS8	0	1	0	0	1
PWRN1	0	1	0	0	1
RAB20	0	1	0	0	1
RAB4B	0	1	0	0	1
RC3H1	0	1	0	0	1
REEP3	0	1	0	0	1
RHCG	0	1	0	0	1
RNF187	0	1	0	0	1
RSPH9	0	1	0	0	1
RUVBL2	0	1	0	0	1
SAMD9L	0	1	0	0	1
SCGB3A2	0	1	0	0	1
SH3TC2	0	1	0	0	1
SIRPB1	0	1	0	0	1
SLC13A1	0	1	0	0	1
SLC16A3	0	1	0	0	1
SLC32A1	0	1	0	0	1
SLC35F4	0	1	0	0	1
SLC39A2	0	1	0	0	1
SLC5A11	0	1	0	0	1
SNTG2	0	1	0	0	1
SNX12	0	1	0	0	1
SYK	0	1	0	0	1
TBC1D25	0	1	0	0	1
TECR	0	1	0	0	1
TNXA	0	1	0	0	1
TNXB	0	1	0	0	1
TOP1P2	0	1	0	0	1
TPH2	0	1	0	0	1
TRMT61A	0	1	0	0	1
TSPAN18	0	1	0	0	1
TTC21A	0	1	0	0	1
UCP2	0	1	0	0	1
VN1R4	0	1	0	0	1
ZDHHC21	0	1	0	0	1
ZFPL1	0	1	0	0	1
ZNF24	0	1	0	0	1
ZNF589	0	1	0	0	1
ACAA1	0	0	1	0	1
ACACB	0	0	1	0	1
ACADS	0	0	1	0	1
ACSM3	0	0	1	0	1
ADAMTSL2	0	0	1	0	1
ADH1B	0	0	1	0	1
ADRA1A	0	0	1	0	1
ANXA10	0	0	1	0	1
APOF	0	0	1	0	1
ASPA	0	0	1	0	1
ASS1	0	0	1	0	1
BDH2	0	0	1	0	1
C1QTNF1	0	0	1	0	1
C7	0	0	1	0	1
C8orf4	0	0	1	0	1
CBR4	0	0	1	0	1
CCL14	0	0	1	0	1
CD1D	0	0	1	0	1
CD4	0	0	1	0	1
CD5L	0	0	1	0	1
CDHR2	0	0	1	0	1
CFP	0	0	1	0	1
CHST4	0	0	1	0	1
CIDEB	0	0	1	0	1
CLEC1B	0	0	1	0	1
CLEC4M	0	0	1	0	1
CPEB3	0	0	1	0	1
CRHBP	0	0	1	0	1
CXCL12	0	0	1	0	1
CXCL14	0	0	1	0	1
CYP1A2	0	0	1	0	1
CYP2A7	0	0	1	0	1
CYP2B6	0	0	1	0	1
CYP2C19	0	0	1	0	1
CYP2C9	0	0	1	0	1
CYP39A1	0	0	1	0	1
CYP3A4	0	0	1	0	1
CYP4A11	0	0	1	0	1
DCN	0	0	1	0	1
DNASE1L3	0	0	1	0	1
DPT	0	0	1	0	1
ECHDC2	0	0	1	0	1
ECM1	0	0	1	0	1
EGR1	0	0	1	0	1
ESR1	0	0	1	0	1
ETFDH	0	0	1	0	1
FAM134B	0	0	1	0	1
FAM13A	0	0	1	0	1
FAM149A	0	0	1	0	1
FBP1	0	0	1	0	1
FCN2	0	0	1	0	1
FCN3	0	0	1	0	1
FOLH1B	0	0	1	0	1
FOS	0	0	1	0	1
FYN	0	0	1	0	1
GBA3	0	0	1	0	1
GCDH	0	0	1	0	1
GCGR	0	0	1	0	1
GCKR	0	0	1	0	1
GGT5	0	0	1	0	1
GLS2	0	0	1	0	1
GLYAT	0	0	1	0	1
GPD1	0	0	1	0	1
GRAMD1C	0	0	1	0	1
GSTZ1	0	0	1	0	1
GYS2	0	0	1	0	1
HAMP	0	0	1	0	1
HAO2	0	0	1	0	1
HGF	0	0	1	0	1
HGFAC	0	0	1	0	1
ID1	0	0	1	0	1
ID2	0	0	1	0	1
IGF1	0	0	1	0	1
IGFALS	0	0	1	0	1
JMJD5	0	0	1	0	1
KAZ	0	0	1	0	1
KCNN2	0	0	1	0	1
KLKB1	0	0	1	0	1
KMO	0	0	1	0	1
LCAT	0	0	1	0	1
LIME1	0	0	1	0	1
LPA	0	0	1	0	1
LPAL2	0	0	1	0	1
MAN1C1	0	0	1	0	1
MARCO	0	0	1	0	1
MFAP3L	0	0	1	0	1
MT1F	0	0	1	0	1
MT1G	0	0	1	0	1
MT1H	0	0	1	0	1
MT1M	0	0	1	0	1
MT1P2	0	0	1	0	1
MT1X	0	0	1	0	1
MT2A	0	0	1	0	1
N4BP2L1	0	0	1	0	1
NAT2	0	0	1	0	1
NDRG2	0	0	1	0	1
NGFR	0	0	1	0	1
NPY1R	0	0	1	0	1
OLFML3	0	0	1	0	1
PAMR1	0	0	1	0	1
PDE2A	0	0	1	0	1
PER1	0	0	1	0	1
PROZ	0	0	1	0	1
PTH1R	0	0	1	0	1
RCAN1	0	0	1	0	1
RCL1	0	0	1	0	1
RDH16	0	0	1	0	1
RDH5	0	0	1	0	1
RND3	0	0	1	0	1
RNF125	0	0	1	0	1
RNF19B	0	0	1	0	1
SLC6A13	0	0	1	0	1
SMAD6	0	0	1	0	1
SORL1	0	0	1	0	1
SRD5A2	0	0	1	0	1
SRPX	0	0	1	0	1
ST3GAL6	0	0	1	0	1
STAB2	0	0	1	0	1
STARD5	0	0	1	0	1
STEAP3	0	0	1	0	1
SYNE1	0	0	1	0	1
VIPR1	0	0	1	0	1
ZFP36	0	0	1	0	1
ZG16	0	0	1	0	1
ACBD3	0	0	0	1	1
ACLY	0	0	0	1	1
ACSL4	0	0	0	1	1
ADSL	0	0	0	1	1
AKR1C3	0	0	0	1	1
BOLA2	0	0	0	1	1
C1orf9	0	0	0	1	1
CACYBP	0	0	0	1	1
CANT1	0	0	0	1	1
CANX	0	0	0	1	1
CAP2	0	0	0	1	1
CBX1	0	0	0	1	1
CCNB1	0	0	0	1	1
CCT3	0	0	0	1	1
CCT5	0	0	0	1	1
CCT6A	0	0	0	1	1
CDK1	0	0	0	1	1
CDKN3	0	0	0	1	1
CKAP5	0	0	0	1	1
CKS1B	0	0	0	1	1
CKS2	0	0	0	1	1
CNIH4	0	0	0	1	1
CPSF6	0	0	0	1	1
CSE1L	0	0	0	1	1
CTNNA1	0	0	0	1	1
DAP3	0	0	0	1	1
DTL	0	0	0	1	1
DYNLL1	0	0	0	1	1
ECT2	0	0	0	1	1
ENAH	0	0	0	1	1
EPRS	0	0	0	1	1
FEN1	0	0	0	1	1
GINS1	0	0	0	1	1
GMFB	0	0	0	1	1
GMNN	0	0	0	1	1
GMPS	0	0	0	1	1
GOLPH3L	0	0	0	1	1
GPC3	0	0	0	1	1
H2AFV	0	0	0	1	1
H2AFX	0	0	0	1	1
H2AFZ	0	0	0	1	1
HEATR1	0	0	0	1	1
HMMR	0	0	0	1	1
HN1	0	0	0	1	1
HSP90AB1	0	0	0	1	1
HSPA4	0	0	0	1	1
HSPB1	0	0	0	1	1
ILF2	0	0	0	1	1
INTS8	0	0	0	1	1
IRAK1	0	0	0	1	1
ISG20L2	0	0	0	1	1
ITGA6	0	0	0	1	1
KIAA0101	0	0	0	1	1
KPNA2	0	0	0	1	1
LPGAT1	0	0	0	1	1
MAPRE1	0	0	0	1	1
MCM3	0	0	0	1	1
MCM6	0	0	0	1	1
MRPL9	0	0	0	1	1
NME1	0	0	0	1	1
NME2	0	0	0	1	1
NPM1	0	0	0	1	1
NUP107	0	0	0	1	1
NUP133	0	0	0	1	1
NUP205	0	0	0	1	1
NUP37	0	0	0	1	1
NUSAP1	0	0	0	1	1
NVL	0	0	0	1	1
OLA1	0	0	0	1	1
PARP1	0	0	0	1	1
PEA15	0	0	0	1	1
PFDN4	0	0	0	1	1
PIGC	0	0	0	1	1
POLR3C	0	0	0	1	1
PPIA	0	0	0	1	1
PPPDE1	0	0	0	1	1
PRC1	0	0	0	1	1
PRKDC	0	0	0	1	1
PSMB4	0	0	0	1	1
PSMC4	0	0	0	1	1
PSMD10	0	0	0	1	1
PSMD14	0	0	0	1	1
PSMD4	0	0	0	1	1
PSME3	0	0	0	1	1
PTTG1	0	0	0	1	1
RACGAP1	0	0	0	1	1
RBM34	0	0	0	1	1
RDBP	0	0	0	1	1
RFC4	0	0	0	1	1
RFX5	0	0	0	1	1
RPL30	0	0	0	1	1
RPN2	0	0	0	1	1
RRM1	0	0	0	1	1
RRM2	0	0	0	1	1
RRP15	0	0	0	1	1
SAC3D1	0	0	0	1	1
SCAMP3	0	0	0	1	1
SCNM1	0	0	0	1	1
SF3B4	0	0	0	1	1
SLBP	0	0	0	1	1
SMC4	0	0	0	1	1
SNRPB	0	0	0	1	1
SNRPD1	0	0	0	1	1
SNRPD2	0	0	0	1	1
SNRPE	0	0	0	1	1
SNRPG	0	0	0	1	1
SQLE	0	0	0	1	1
SSR2	0	0	0	1	1
SUB1	0	0	0	1	1
TBCE	0	0	0	1	1
TOP2A	0	0	0	1	1
TP53BP2	0	0	0	1	1
TPR	0	0	0	1	1
TUBA1B	0	0	0	1	1
TUBA1C	0	0	0	1	1
TUBG1	0	0	0	1	1
UBAP2L	0	0	0	1	1
UBE2C	0	0	0	1	1
UBE2Q1	0	0	0	1	1
UCK2	0	0	0	1	1
UTP18	0	0	0	1	1
VPS45	0	0	0	1	1
VPS72	0	0	0	1	1
XRCC6	0	0	0	1	1
ZNF207	0	0	0	1	1
ZWINT	0	0	0	1	1
