# Supplementary material for: Analysis of schizophrenia and hepatocellular carcinoma genetic network with corresponding modularity and pathways: novel insights to the immune system
Source: BMC Genomics. 2013 Oct 16;14(Suppl 5):S10. doi: 10.1186/1471-2164-14-S5-S10 (PMC3852078; doi:10.1186/1471-2164-14-S5-S10)
Supplement: Additional file 2 — The schizophrenia candidate genes and tumor suppression genes are compared from different literature reviews. Sun J. et al. (2008), Allen NC. et al. (2008), Ayalew M. et al. (2012), BA22 microarray and hepatocellular carcinoma samples overlap with 716 genes in tumor suppression genes which implicate that schizophrenia candidate genes related to the tumor suppression genes share a common biological regulation. [file 1471-2164-14-S5-S10-S2.xls]

## Sheet: Additional file 2
UEG: under-expression gene
OEG: over-expression gene
TSG: Tumor suppression gene database
Gene official symbol	BA22_UEG	BA22_OEG	Candidate genes by Sun J. et al (2008)	Candidate genes by Allen NC. et al (2008)	Candidate genes by Ayalew M. et al (2012)	Roessler liver sample_UEG	Roessler liver sample_OEG	TSG	Report counts
EGR1	-	-	-	-	V	V	-	V	3
RND3	-	-	-	V	-	V	-	V	3
APC	-	-	-	V	V	-	-	V	3
KLF5	-	-	-	V	V	-	-	V	3
ZFHX3	-	-	-	V	V	-	-	V	3
ERBB4	-	-	V	-	V	-	-	V	3
BDNF	-	-	V	V	V	-	-	-	3
GPC3	-	-	-	-	-	-	V	V	2
NME1	-	-	-	-	-	-	V	V	2
TP53BP2	-	-	-	-	-	-	V	V	2
JMJD5	-	-	-	-	-	V	-	V	2
MT1G	-	-	-	-	-	V	-	V	2
NDRG2	-	-	-	-	-	V	-	V	2
NGFR	-	-	-	-	-	V	-	V	2
SRPX	-	-	-	-	-	V	-	V	2
STEAP3	-	-	-	-	-	V	-	V	2
ZFP36	-	-	-	-	-	V	-	V	2
CLU	-	-	-	-	V	-	-	V	2
CNTNAP2	-	-	-	-	V	-	-	V	2
DUSP6	-	-	-	-	V	-	-	V	2
HINT1	-	-	-	-	V	-	-	V	2
MAL	-	-	-	-	V	-	-	V	2
MFHAS1	-	-	-	-	V	-	-	V	2
NR4A3	-	-	-	-	V	-	-	V	2
NRCAM	-	-	-	-	V	-	-	V	2
TCF4	-	-	-	-	V	-	-	V	2
ZBTB16	-	-	-	-	V	-	-	V	2
ADPRH	-	-	-	V	-	-	-	V	2
AKR1B1	-	-	-	V	-	-	-	V	2
AMH	-	-	-	V	-	-	-	V	2
ANXA1	-	-	-	V	-	-	-	V	2
ANXA7	-	-	-	V	-	-	-	V	2
APAF1	-	-	-	V	-	-	-	V	2
ARF1	-	-	-	V	-	-	-	V	2
ASCL1	-	-	-	V	-	-	-	V	2
ATM	-	-	-	V	-	-	-	V	2
ATR	-	-	-	V	-	-	-	V	2
BAI2	-	-	-	V	-	-	-	V	2
BAI3	-	-	-	V	-	-	-	V	2
BARD1	-	-	-	V	-	-	-	V	2
BAX	-	-	-	V	-	-	-	V	2
BCR	-	-	-	V	-	-	-	V	2
BIK	-	-	-	V	-	-	-	V	2
BIN1	-	-	-	V	-	-	-	V	2
BLM	-	-	-	V	-	-	-	V	2
BMP2	-	-	-	V	-	-	-	V	2
BNIP3L	-	-	-	V	-	-	-	V	2
BRCA1	-	-	-	V	-	-	-	V	2
BRCA2	-	-	-	V	-	-	-	V	2
BUB1B	-	-	-	V	-	-	-	V	2
CASP8	-	-	-	V	-	-	-	V	2
CAV1	-	-	-	V	-	-	-	V	2
CAV2	-	-	-	V	-	-	-	V	2
CBFA2T3	-	-	-	V	-	-	-	V	2
CCNC	-	-	-	V	-	-	-	V	2
CEACAM1	-	-	-	V	-	-	-	V	2
KRIT1	-	-	-	V	-	-	-	V	2
PHOX2A	-	-	-	V	-	-	-	V	2
PRDM1	-	-	-	V	-	-	-	V	2
RHOA	-	-	-	V	-	-	-	V	2
RHOB	-	-	-	V	-	-	-	V	2
GSTM1	-	-	V	-	-	-	-	V	2
PPP3CC	-	-	V	-	-	-	-	V	2
PRODH	-	-	V	-	-	-	-	V	2
TP53	-	-	V	-	-	-	-	V	2
CYLD	-	V	-	-	-	-	-	V	2
DLEC1	-	V	-	-	-	-	-	V	2
MIR18A	-	V	-	-	-	-	-	V	2
SYK	-	V	-	-	-	-	-	V	2
AKAP12	V	-	-	-	-	-	-	V	2
ALDH1A2	V	-	-	-	-	-	-	V	2
ARHGEF12	V	-	-	-	-	-	-	V	2
AXIN2	V	-	-	-	-	-	-	V	2
CAPG	V	-	-	-	-	-	-	V	2
DPP4	V	-	-	-	-	-	-	V	2
EPHB2	V	-	-	-	-	-	-	V	2
ESRP1	V	-	-	-	-	-	-	V	2
ETV6	V	-	-	-	-	-	-	V	2
IFNA1	V	-	-	-	-	-	-	V	2
MAFB	V	-	-	-	-	-	-	V	2
RBL2	V	-	-	-	-	-	-	V	2
RPL10	V	-	-	-	-	-	-	V	2
SMYD4	V	-	-	-	-	-	-	V	2
TFAP2A	V	-	-	-	-	-	-	V	2
ACBD3	-	-	-	-	V	-	V	-	2
ACLY	-	-	-	V	-	-	V	-	2
ADSL	-	-	-	V	-	-	V	-	2
CANX	-	-	-	V	-	-	V	-	2
CCNB1	-	-	-	V	-	-	V	-	2
CCT6A	-	-	-	V	-	-	V	-	2
PARP1	-	-	-	V	-	-	V	-	2
FYN	-	-	-	-	V	V	-	-	2
KMO	-	-	-	-	V	V	-	-	2
ACAA1	-	-	-	V	-	V	-	-	2
ACACB	-	-	-	V	-	V	-	-	2
ACADS	-	-	-	V	-	V	-	-	2
ADH1B	-	-	-	V	-	V	-	-	2
ADRA1A	-	-	-	V	-	V	-	-	2
APOF	-	-	-	V	-	V	-	-	2
ASPA	-	-	-	V	-	V	-	-	2
ASS1	-	-	-	V	-	V	-	-	2
C7	-	-	-	V	-	V	-	-	2
CD1D	-	-	-	V	-	V	-	-	2
CD4	-	-	-	V	-	V	-	-	2
CD5L	-	-	-	V	-	V	-	-	2
NAT2	-	-	-	V	-	V	-	-	2
CYP1A2	-	-	V	-	-	V	-	-	2
CYP2A6	V	-	-	-	-	V	-	-	2
F11	V	-	-	-	-	V	-	-	2
ABCA1	-	-	-	V	V	-	-	-	2
ADCY1	-	-	-	V	V	-	-	-	2
ADCYAP1	-	-	-	V	V	-	-	-	2
ADRBK2	-	-	-	V	V	-	-	-	2
ALDH1A1	-	-	-	V	V	-	-	-	2
ANK3	-	-	-	V	V	-	-	-	2
ASAH1	-	-	-	V	V	-	-	-	2
B2M	-	-	-	V	V	-	-	-	2
C1QB	-	-	-	V	V	-	-	-	2
CALB1	-	-	-	V	V	-	-	-	2
CASP3	-	-	-	V	V	-	-	-	2
CCND3	-	-	-	V	V	-	-	-	2
DDR1	-	-	-	V	V	-	-	-	2
COMT	-	-	V	-	V	-	-	-	2
DISC1	-	-	V	-	V	-	-	-	2
DRD2	-	-	V	-	V	-	-	-	2
DTNBP1	-	-	V	-	V	-	-	-	2
GABRB2	-	-	V	-	V	-	-	-	2
GAD1	-	-	V	-	V	-	-	-	2
HTR2A	-	-	V	-	V	-	-	-	2
NOS1	-	-	V	-	V	-	-	-	2
NR4A2	-	-	V	-	V	-	-	-	2
NRG1	-	-	V	-	V	-	-	-	2
PLXNA2	-	-	V	-	V	-	-	-	2
PTPRZ1	-	-	V	-	V	-	-	-	2
RGS4	-	-	V	-	V	-	-	-	2
SLC1A2	-	-	V	-	V	-	-	-	2
SYN2	-	-	V	-	V	-	-	-	2
AKT1	-	-	V	V	-	-	-	-	2
APOE	-	-	V	V	-	-	-	-	2
CCKAR	-	-	V	V	-	-	-	-	2
FXYD2	-	-	V	V	-	-	-	-	2
ADH6	-	V	-	V	-	-	-	-	2
AFP	-	V	-	V	-	-	-	-	2
BAI1	-	V	-	V	-	-	-	-	2
ACVR1B	V	-	-	V	-	-	-	-	2
ACVRL1	V	-	-	V	-	-	-	-	2
AGER	V	-	-	V	-	-	-	-	2
AGRP	V	-	-	V	-	-	-	-	2
ARNT	V	-	-	V	-	-	-	-	2
ARSB	V	-	-	V	-	-	-	-	2
ATF3	V	-	-	V	-	-	-	-	2
ATP2B3	V	-	-	V	-	-	-	-	2
BCKDHB	V	-	-	V	-	-	-	-	2
BMP1	V	-	-	V	-	-	-	-	2
BMPR1B	V	-	-	V	-	-	-	-	2
CD14	V	-	-	V	-	-	-	-	2
DST	V	-	-	V	-	-	-	-	2
TCL6	V	V	-	-	-	-	-	-	2
