# Supplementary material for: Analysis of schizophrenia and hepatocellular carcinoma genetic network with corresponding modularity and pathways: novel insights to the immune system
Source: BMC Genomics. 2013 Oct 16;14(Suppl 5):S10. doi: 10.1186/1471-2164-14-S5-S10 (PMC3852078; doi:10.1186/1471-2164-14-S5-S10)
Supplement: Additional file 3 — The co-expressed mediator genes generated from SHCN L1PPI. The common mediators of the L1PPI networks of Sun J. et al.(2008), Allen NC. et al. (2008), Ayalew M. et al. (2012) and BA22 microarray samples. The results implicate the importance of mediator genes rather than query genes as key roles of disease susceptibility. [file 1471-2164-14-S5-S10-S3.xls]

## Sheet: Additional file 3
Gene official symbol	Gene Ontology
ABL1	regulation of transcription involved in S phase of mitotic cell cycle;magnesium ion binding;DNA binding;protein tyrosine kinase activity;protein binding;ATP binding;nucleus;nucleolus;cytosol;mismatch repair;regulation of transcription; DNA-dependent;protein modification process;DNA damage induced protein phosphorylation;protein C-terminus binding;DNA damage response; signal transduction resulting…
ACTA1	stress fiber;structural constituent of cytoskeleton;protein binding;ATP binding;striated muscle thin filament;actin filament;muscle contraction;actin cytoskeleton;myosin binding;sarcomere;skeletal muscle thin filament assembly;ADP binding
ACTB	structural constituent of cytoskeleton;protein binding;cytosol;kinesin binding;ribonucleoprotein complex;NuA4 histone acetyltransferase complex;nitric-oxide synthase binding;MLL5-L complex
ACTG1	cytosol
ACTN1	integrin binding;protein binding;cytosol;focal adhesion;vinculin binding;pseudopodium;regulation of apoptosis;focal adhesion assembly;negative regulation of cellular component movement
ACTN2	integrin binding;protein binding;cytosol;cytoskeleton;actin filament;focal adhesion;cell adhesion;structural constituent of muscle;Z disc;microspike assembly;filopodium;pseudopodium;titin binding;identical protein binding;regulation of apoptosis;dendritic spine;protein dimerization activity;focal adhesion assembly;protein homotetramerization;ZASP binding;FATZ 1 binding;titin Z domain binding
ACTN4	nucleoside binding;actin binding;integrin binding;protein binding;ribonucleoprotein complex;pseudopodium;positive regulation of sodium:hydrogen antiporter activity;protein homodimerization activity;regulation of apoptosis;protein complex;perinuclear region of cytoplasm;actin filament binding;positive regulation of cellular component movement;positive regulation of cellular component movement
ADRA1A	alpha1-adrenergic receptor activity;alpha1-adrenergic receptor activity;plasma membrane;integral to plasma membrane;apoptosis;smooth muscle contraction;signal transduction;G-protein coupled receptor protein signaling pathway;intracellular protein kinase cascade;cell-cell signaling;negative regulation of cell proliferation
ADRB2	desensitization of G-protein coupled receptor protein signaling pathway by arrestin;beta2-adrenergic receptor activity;protein binding;lysosome;plasma membrane;plasma membrane;integral to plasma membrane;receptor-mediated endocytosis;cell surface receptor linked signaling pathway;activation of transmembrane receptor protein tyrosine kinase activity;G-protein signaling; coupled to cAMP nucleotide …
AKT1	protein import into nucleus; translocation;positive regulation of protein phosphorylation;protein kinase activity;protein serine/threonine kinase activity;protein serine/threonine kinase activity;protein binding;ATP binding;phosphatidylinositol-3;4;5-trisphosphate binding;nucleoplasm;cytoplasm;cytosol;plasma membrane;plasma membrane;regulation of glycogen biosynthetic process;protein modification…
ALK	transmembrane receptor protein tyrosine kinase activity;protein binding;integral to plasma membrane;phosphorylation;protein autophosphorylation
ANXA7	protein binding;calcium-dependent protein binding
AP2B1	protein binding;cytosol;plasma membrane;clathrin binding;endocytic vesicle membrane;regulation of defense response to virus by virus
AP2M1	transporter activity;peroxisomal membrane;cytosol;plasma membrane;transport;cellular membrane organization;endocytic vesicle membrane;regulation of defense response to virus by virus
APC	cytokinesis after mitosis;kinetochore;protein binding;nucleus;cytoplasm;centrosome;cytosol;plasma membrane;cell-cell adherens junction;tight junction;protein complex assembly;response to DNA damage stimulus;negative regulation of microtubule depolymerization;negative regulation of microtubule depolymerization;cell cycle arrest;mitotic cell cycle spindle assembly checkpoint;cell adhesion;beta-cate…
APEX1	DNA binding;damaged DNA binding;transcription coactivator activity;transcription corepressor activity;DNA-(apurinic or apyrimidinic site) lyase activity;DNA-(apurinic or apyrimidinic site) lyase activity;endonuclease activity;ribonuclease H activity;phosphodiesterase I activity;uracil DNA N-glycosylase activity;protein binding;nucleoplasm;nucleoplasm;nucleolus;cytoplasm;endoplasmic reticulum;ribo…
APLP2	DNA binding;nucleus;G-protein coupled receptor protein signaling pathway;integral to membrane;identical protein binding
APP	serine-type endopeptidase inhibitor activity;receptor binding;protein binding;extracellular region;cytoplasm;plasma membrane;integral to plasma membrane;cell surface;acetylcholine receptor binding;identical protein binding;dendritic spine;dendritic shaft;synapse;neuron apoptosis;PTB domain binding
AR	nuclear chromatin;DNA binding;sequence-specific DNA binding transcription factor activity;ligand-regulated transcription factor activity;androgen receptor activity;androgen receptor activity;androgen receptor activity;androgen receptor activity;receptor binding;androgen binding;protein binding;nucleus;cytoplasm;transcription; DNA-dependent;transport;signal transduction;cell-cell signaling;sex dif…
ARHGAP32
ARRB1	chromatin;G-protein coupled receptor internalization;histone acetyltransferase activity;enzyme inhibitor activity;GTPase activator activity;insulin-like growth factor receptor binding;membrane fraction;soluble fraction;nucleus;cytoplasm;cytosol;heterotrimeric G-protein complex;transcription from RNA polymerase II promoter;post-Golgi vesicle-mediated transport;transcription factor binding;positive…
ARRB2	G-protein-coupled receptor binding;G-protein coupled receptor internalization;G-protein coupled receptor internalization;desensitization of G-protein coupled receptor protein signaling pathway by arrestin;receptor binding;protein binding;nucleus;cytoplasm;cytosol;plasma membrane;transcription from RNA polymerase II promoter;transforming growth factor beta receptor signaling pathway;protein ubiqui…
ATF3	transcription corepressor activity;protein binding;transcription; DNA-dependent;identical protein binding
ATF4	DNA binding;sequence-specific DNA binding transcription factor activity;RNA polymerase II transcription factor activity;protein binding;nucleus;transcription; DNA-dependent;cellular amino acid metabolic process;response to stress;transcription activator activity;transcription activator activity;response to endoplasmic reticulum stress;positive regulation of transcription from RNA polymerase II pr…
ATF7IP	protein binding;nucleus;DNA methylation;negative regulation of transcription; DNA-dependent;positive regulation of transcription; DNA-dependent;regulation of RNA polymerase II transcriptional preinitiation complex assembly
ATN1	protein binding;nucleus;central nervous system development;protein domain specific binding
AURKA	protein kinase activity;protein binding;spindle;spindle microtubule;cell cycle;spindle organization;protein kinase binding;spindle pole centrosome;regulation of protein stability;phosphatidylinositol-mediated signaling
AXIN1	positive regulation of protein phosphorylation;p53 binding;signal transducer activity;protein binding;nucleus;cytoplasm;cytosol;plasma membrane;signal transduction;beta-catenin binding;beta-catenin binding;positive regulation of peptidyl-threonine phosphorylation;lateral plasma membrane;enzyme binding;protein kinase binding;negative regulation of Wnt receptor signaling pathway;beta-catenin destru…
AXIN2	nucleus;beta-catenin binding;negative regulation of cell proliferation;positive regulation of epithelial to mesenchymal transition;positive regulation of cell death;enzyme binding;regulation of mismatch repair;cellular protein localization;Axin-APC-beta-catenin-GSK3B complex;negative regulation of catenin import into nucleus;odontogenesis;maintenance of DNA repeat elements;mRNA stabilization;nega…
BAG1	receptor signaling protein activity;protein binding;anti-apoptosis;cell surface receptor linked signaling pathway;chaperone cofactor-dependent protein refolding
BARD1	ubiquitin ligase complex;tissue homeostasis;RNA binding;ubiquitin-protein ligase activity;ubiquitin-protein ligase activity;protein binding;nucleus;nucleus;cytoplasm;response to DNA damage stimulus;cell cycle arrest;protein ubiquitination;kinase binding;BRCA1-BARD1 complex;negative regulation of mRNA 3'-end processing;regulation of phosphorylation;protein homodimerization activity;positive regula…
BCL10	neural tube closure;protease binding;toll-like receptor signaling pathway;response to molecule of bacterial origin;adaptive immune response;negative regulation of mature B cell apoptosis;transcription coactivator activity;protein binding;nucleus;cytoplasm;lysosome;cytosol;cytosol;apoptosis;protein C-terminus binding;transcription factor binding;cell death;kinase activator activity;enzyme binding;…
BCL2	protein polyubiquitination;release of cytochrome c from mitochondria;release of cytochrome c from mitochondria;protease binding;protein binding;nucleus;cytoplasm;mitochondrion;mitochondrial outer membrane;mitochondrial outer membrane;endoplasmic reticulum;anti-apoptosis;humoral immune response;response to DNA damage stimulus;female pregnancy;cell death;activation of pro-apoptotic gene products;re…
BCL3	protein import into nucleus; translocation;protein binding;nucleus;cytoplasm;response to DNA damage stimulus;I-kappaB kinase/NF-kappaB cascade;transcription factor binding;response to virus;response to UV-C;DNA damage response; signal transduction by p53 class mediator;transcription regulator activity;protein binding; bridging;Bcl3-Bcl10 complex;Bcl3/NF-kappaB2 complex;regulation of NF-kappaB imp…
BCL6	protein import into nucleus; translocation;negative regulation of transcription from RNA polymerase II promoter;regulation of germinal center formation;negative regulation of B cell apoptosis;chromatin binding;sequence-specific DNA binding transcription factor activity;protein binding;replication fork;transcription; DNA-dependent;response to DNA damage stimulus;transcription repressor activity;tr…
BLM	regulation of cyclin-dependent protein kinase activity;G2 phase of mitotic cell cycle;bubble DNA binding;double-strand break repair via homologous recombination;DNA strand renaturation;DNA strand annealing activity;chromosome; telomeric region;lateral element;p53 binding;single-stranded DNA binding;ATP-dependent DNA helicase activity;helicase activity;protein binding;ATP binding;nucleolus;ATP cat…
BRCA1	ubiquitin ligase complex;double-strand break repair via homologous recombination;DNA binding;transcription coactivator activity;RNA binding;ubiquitin-protein ligase activity;ubiquitin-protein ligase activity;protein binding;nucleus;nucleoplasm;postreplication repair;double-strand break repair;regulation of transcription from RNA polymerase II promoter;regulation of transcription from RNA polymera…
BTK	protein tyrosine kinase activity;protein binding;ATP binding;phosphatidylinositol-3;4;5-trisphosphate binding;cytosol;plasma membrane;protein phosphorylation;mesoderm development;induction of apoptosis by extracellular signals;calcium-mediated signaling;intracellular signal transduction;identical protein binding;membrane raft
BTRC	ubiquitin-protein ligase activity;protein binding;cytosol;ubiquitin-dependent protein catabolic process;signal transduction;specific transcriptional repressor activity;protein ubiquitination;SCF ubiquitin ligase complex;protein destabilization;negative regulation of gene-specific transcription;positive regulation of proteolysis;positive regulation of ubiquitin-protein ligase activity involved in …
CALM1
CAMK1	positive regulation of muscle cell differentiation
CAPN1	protein binding;positive regulation of cell proliferation
CASP1	protein binding;cytosol;proteolysis;apoptosis;activation of caspase activity;signal transduction;cellular response to mechanical stimulus;cellular response to organic substance
CASP3	cysteine-type endopeptidase activity;protein binding;nucleoplasm;cytosol;cytosol;plasma membrane;proteolysis;apoptosis;induction of apoptosis;peptidase activity;induction of apoptosis by extracellular signals;induction of apoptosis by extracellular signals;nuclear fragmentation involved in apoptotic nuclear change;response to tumor necrosis factor;negative regulation of apoptosis
CASP9	protein binding;cytosol;enzyme activator activity
CAV1	Golgi membrane;Golgi membrane;receptor binding;structural molecule activity;protein binding;intracellular;endoplasmic reticulum;lipid particle;plasma membrane;caveola;caveola;cellular response to starvation;positive regulation of calcium ion transport into cytosol;cholesterol binding;vesicle organization;basolateral plasma membrane;apical plasma membrane;regulation of blood coagulation;cholestero…
CAV3	protein binding;muscle organ development;protein C-terminus binding;negative regulation of cardiac muscle hypertrophy;regulation of skeletal muscle contraction;dystrophin-associated glycoprotein complex;sodium channel regulator activity;protein complex binding;T-tubule organization;sarcolemma;negative regulation of MAP kinase activity;negative regulation of cell size;regulation of cardiac muscle …
CBL	sequence-specific DNA binding transcription factor activity;ubiquitin-protein ligase activity;ubiquitin-protein ligase activity;protein binding;cytosol;plasma membrane;plasma membrane;transcription; DNA-dependent;cell surface receptor linked signaling pathway;epidermal growth factor receptor signaling pathway;protein ubiquitination;protein ubiquitination;SH3 domain binding;negative regulation of …
CCNA2	protein binding;nucleus;nucleoplasm;mitotic cell cycle G2/M transition DNA damage checkpoint;Ras protein signal transduction
CCND1	G1/S transition of mitotic cell cycle;G1/S transition of mitotic cell cycle;cyclin-dependent protein kinase holoenzyme complex;positive regulation of protein phosphorylation;protein binding;nucleus;nucleoplasm;cytosol;response to DNA damage stimulus;enzyme binding;protein kinase binding;mitotic cell cycle G1/S transition DNA damage checkpoint;response to drug;positive regulation of cyclin-depende…
CCND3	cyclin-dependent protein kinase holoenzyme complex;positive regulation of protein phosphorylation;protein binding;protein kinase binding;positive regulation of cyclin-dependent protein kinase activity
CD44	transmembrane receptor activity;protein binding;collagen binding;hyaluronic acid binding;integral to plasma membrane;cell-matrix adhesion;cell surface;cell-cell adhesion;positive regulation of peptidyl-serine phosphorylation;negative regulation of apoptosis;negative regulation of DNA damage response; signal transduction by p53 class mediator;positive regulation of peptidyl-tyrosine phosphorylatio…
CD82	protein binding;plasma membrane;integral to plasma membrane
CDC25C	regulation of cyclin-dependent protein kinase activity;phosphoprotein phosphatase activity;protein tyrosine phosphatase activity;protein binding;nucleoplasm;cytosol;DNA replication;regulation of mitosis;traversing start control point of mitotic cell cycle;cell proliferation;peptidyl-tyrosine dephosphorylation;WW domain binding
CDC42	GTPase activity;protein binding;cytoplasm;cytosol;plasma membrane;GTP catabolic process;establishment or maintenance of cell polarity;actin cytoskeleton organization;filopodium;macrophage differentiation;positive regulation of pseudopodium assembly;negative regulation of protein complex assembly;thioesterase binding;positive regulation of muscle cell differentiation
CDC5L	DNA binding;nuclear speck
CDK1	protein kinase activity;cyclin-dependent protein kinase activity;cyclin-dependent protein kinase activity;nucleus;nucleoplasm;cytosol;spindle microtubule;anti-apoptosis;cell cycle;small GTPase mediated signal transduction;Ras protein signal transduction;RNA polymerase II carboxy-terminal domain kinase activity;midbody;anaphase-promoting complex-dependent proteasomal ubiquitin-dependent protein ca…
CDK2	G2/M transition of mitotic cell cycle;cyclin-dependent protein kinase holoenzyme complex;protein kinase activity;cyclin-dependent protein kinase activity;protein binding;nucleoplasm;cytoplasm;cytosol;DNA replication;regulation of DNA replication;cell cycle;traversing start control point of mitotic cell cycle;Ras protein signal transduction;positive regulation of cell proliferation;kinase activity…
CDK5	protein kinase activity;cyclin-dependent protein kinase activity;protein binding;cytosol;cell cycle;cell cycle;cell proliferation
CDK5RAP3	brain development;neuronal Cdc2-like kinase binding;regulation of neuron differentiation
CDK9	DNA binding;protein kinase activity;protein binding;nucleoplasm;transcription initiation from RNA polymerase II promoter;protein phosphorylation;cell cycle;transcription elongation factor complex;cell proliferation;RNA polymerase II carboxy-terminal domain kinase activity
CDKN1A	regulation of cyclin-dependent protein kinase activity;G1/S transition of mitotic cell cycle;G2/M transition of mitotic cell cycle;cyclin-dependent protein kinase holoenzyme complex;cyclin-dependent protein kinase inhibitor activity;protein binding;nucleus;nucleoplasm;cytosol;DNA damage response; signal transduction by p53 class mediator resulting in cell cycle arrest;cell cycle arrest;cell cycle…
CDKN2A	cell cycle checkpoint;G1/S transition of mitotic cell cycle;protein polyubiquitination;negative regulation of cell-matrix adhesion;p53 binding;cyclin-dependent protein kinase inhibitor activity;protein binding;nucleus;nucleoplasm;nucleolus;cytoplasm;DNA fragmentation involved in apoptotic nuclear change;negative regulation of protein kinase activity;induction of apoptosis;induction of apoptosis;a…
CEBPB	DNA binding;protein binding;transcription; DNA-dependent;transcription from RNA polymerase II promoter;acute-phase response;inflammatory response;immune response
CEP63	protein binding;centrosome;cytosol
CHD3	ATP-dependent DNA helicase activity;helicase activity;protein binding;nucleus;regulation of transcription; DNA-dependent;regulation of transcription from RNA polymerase II promoter;zinc ion binding;NuRD complex
CLTC	structural molecule activity;protein binding;spindle;plasma membrane;intracellular protein transport;post-Golgi vesicle-mediated transport;receptor-mediated endocytosis;mitosis;cellular membrane organization;clathrin coat;clathrin-coated vesicle;receptor internalization;transferrin transport
COL4A1	protein binding;extracellular region;platelet-derived growth factor binding
COPS2	signal transducer activity;cytoplasm;transcription from RNA polymerase II promoter;signal transduction;signalosome
COPS5	protein deneddylation;transcription coactivator activity;translation initiation factor activity;protein binding;eukaryotic translation initiation factor 3 complex;transcription from RNA polymerase II promoter;translation;translational initiation;signalosome;metallopeptidase activity
COPS6	protein binding
CREB1	sequence-specific DNA binding transcription factor activity;transcription cofactor activity;nucleoplasm;transcription; DNA-dependent;protein phosphorylation;signal transduction;response to organic substance;positive regulation of transcription from RNA polymerase II promoter
CREBBP	response to hypoxia;p53 binding;transcription coactivator activity;transcription coactivator activity;transcription coactivator activity;histone acetyltransferase activity;signal transducer activity;protein binding;nucleus;nucleus;nucleoplasm;cytoplasm;transcription; DNA-dependent;regulation of transcription; DNA-dependent;regulation of transcription; DNA-dependent;protein complex assembly;signal…
CREM	DNA binding;protein binding;regulation of transcription; DNA-dependent;regulation of transcription; DNA-dependent;signal transduction;cAMP response element binding protein binding
CRK	protein binding;nucleus;endosome;cytosol;regulation of transcription from RNA polymerase II promoter;signal transduction;actin cytoskeleton organization;SH2 domain binding
CSK	protein binding;cytoplasm;cytosol;plasma membrane;plasma membrane;protein C-terminus binding
CSNK1A1	protein kinase activity;protein serine/threonine kinase activity;cytosol;mRNA cleavage and polyadenylation specificity factor complex;protein phosphorylation;signal transduction;cell surface receptor linked signaling pathway;nuclear speck
CSNK2A1	protein serine/threonine kinase activity;protein binding;nucleus;plasma membrane;protein phosphorylation;signal transduction;Sin3 complex;NuRD complex;protein N-terminus binding
CSNK2B	protein serine/threonine kinase activity;receptor binding;cytoplasm;plasma membrane;protein kinase CK2 complex;signal transduction;transcription factor binding;negative regulation of cell proliferation;protein kinase regulator activity;protein domain specific binding;adiponectin-mediated signaling pathway;identical protein binding;cellular protein complex assembly;regulation of DNA binding
CTBP1	protein binding;protein phosphorylation;protein C-terminus binding;transcription factor binding;negative regulation of cell proliferation;viral genome replication;protein domain specific binding
CTNNB1	epithelial to mesenchymal transition;transcription coactivator activity;transcription coactivator activity;signal transducer activity;protein binding;nucleus;transcription factor complex;cytoplasm;cytosol;cytosol;cell-cell junction;adherens junction;cell-cell adherens junction;cell cortex;cell adhesion;protein C-terminus binding;transcription factor binding;negative regulation of cell proliferati…
CTNND1	receptor binding;cytoplasm;plasma membrane;cell-cell junction;cell adhesion;midbody;cadherin binding
CTNND2	protein binding;cytoplasm;signal transduction
DCTN1	kinetochore;spindle pole;cytosol;mitosis;nervous system development
DISC1	microtubule cytoskeleton organization;neuron migration;positive regulation of neuroblast proliferation;protein binding;centrosome;positive regulation of Wnt receptor signaling pathway
DLG1	immunological synapse;endothelial cell proliferation;guanylate kinase activity;phosphoprotein phosphatase activity;protein binding;nucleus;cytoplasm;cytosol;plasma membrane;tight junction;actin filament organization;establishment or maintenance of cell polarity;protein C-terminus binding;cytoskeletal protein binding;potassium channel regulator activity;basolateral plasma membrane;cell-cell adhesi…
DLG4	protein binding;plasma membrane;protein complex assembly;signal transduction;nervous system development;learning;protein C-terminus binding;endocytic vesicle membrane;cortical cytoskeleton;postsynaptic membrane
DLGAP2	neurofilament;neuron-neuron synaptic transmission
DLGAP4	protein binding
DMD	dystroglycan binding;actin binding;structural constituent of cytoskeleton;protein binding;structural constituent of muscle;structural constituent of muscle;cell surface;dystrophin-associated glycoprotein complex;dystrophin-associated glycoprotein complex;dystrophin-associated glycoprotein complex;sarcolemma;costamere;peptide biosynthetic process;nitric-oxide synthase binding
DNM1	protein binding;GTP catabolic process;receptor-mediated endocytosis
DNMT1	negative regulation of transcription from RNA polymerase II promoter;DNA binding;protein binding;DNA methylation;DNA-methyltransferase activity;maintenance of DNA methylation;positive regulation of gene expression;positive regulation of histone H3-K4 methylation;negative regulation of histone H3-K9 methylation;C-5 methylation of cytosine
DRD2	dopamine receptor activity; coupled via Gi/Go;dopamine D2 receptor activity;protein binding;plasma membrane;integral to plasma membrane;integral to plasma membrane;cellular calcium ion homeostasis;negative regulation of adenylate cyclase activity;inhibition of adenylate cyclase activity by dopamine receptor signaling pathway;intracellular protein kinase cascade;drug binding;potassium channel regu…
DST	integrin binding;protein binding;basement membrane;cytoplasm;integrin-mediated signaling pathway;protein C-terminus binding;basal plasma membrane;cytoplasmic membrane-bounded vesicle;Z disc;hemidesmosome;hemidesmosome;hemidesmosome assembly;microtubule plus end;protein homodimerization activity;intermediate filament cytoskeleton organization;intermediate filament cytoskeleton organization;microtu…
DTNA	protein binding;striated muscle contraction;signal transduction;synaptic transmission;neuromuscular synaptic transmission
DTNBP1	protein binding;post-Golgi vesicle-mediated transport;postsynaptic density;cellular membrane organization;synaptosome;synaptic vesicle membrane;BLOC-1 complex;neuron projection development;identical protein binding;neuron projection
DVL2	frizzled binding;protein binding;cytoplasm;transcription from RNA polymerase II promoter;non-canonical Wnt receptor signaling pathway;positive regulation of JUN kinase activity;positive regulation of JUN kinase activity;canonical Wnt receptor signaling pathway involved in regulation of cell proliferation;positive regulation of transcription; DNA-dependent;positive regulation of sequence-specific …
EEF1A1	protein binding;GTP binding;cytoplasm;cytosol;eukaryotic translation elongation factor 1 complex;translational elongation;translational elongation
EEF2	protein binding;translational elongation;ribonucleoprotein complex
EGFR	ossification;double-stranded DNA binding;MAP/ERK kinase kinase activity;protein tyrosine kinase activity;protein tyrosine kinase activity;transmembrane receptor activity;epidermal growth factor receptor activity;epidermal growth factor receptor activity;protein binding;extracellular space;nucleus;endosome;plasma membrane;plasma membrane;response to stress;signal transduction;signal transduction;c…
EIF2AK2	protein serine/threonine kinase activity;eukaryotic translation initiation factor 2alpha kinase activity;protein binding;protein phosphorylation;negative regulation of cell proliferation;protein phosphatase type 2A regulator activity;negative regulation of osteoblast proliferation;protein autophosphorylation
EIF3H	translation initiation factor activity;translation initiation factor activity;cytosol;eukaryotic translation initiation factor 3 complex;translational initiation;translational initiation;regulation of translational initiation
EIF4EBP1	G1/S transition of mitotic cell cycle;protein binding;cytosol;TOR signaling cascade;positive regulation of mitotic cell cycle
ELAVL1	mRNA binding;nucleoplasm;cytoplasm;multicellular organismal development;mRNA stabilization;3'-UTR-mediated mRNA stabilization
EP300	response to hypoxia;DNA binding;transcription coactivator activity;transcription coactivator activity;histone acetyltransferase activity;protein binding;nucleoplasm;regulation of transcription; DNA-dependent;apoptosis;nervous system development;beta-catenin binding;transcription factor binding;acyltransferase activity;acetyltransferase activity;histone acetylation;N-terminal peptidyl-lysine acety…
EPHB2	transmembrane-ephrin receptor activity;nervous system development
EPS15	protein binding;cytosol;plasma membrane;coated pit;cell proliferation;vesicle organization;endocytic recycling;clathrin coat assembly
ERBB2	protein tyrosine kinase activity;protein tyrosine kinase activity;transmembrane receptor protein tyrosine kinase activity;transmembrane receptor activity;epidermal growth factor receptor activity;protein binding;plasma membrane;protein phosphorylation;signal transduction;cell surface receptor linked signaling pathway;enzyme linked receptor protein signaling pathway;transmembrane receptor protein …
ERBB2IP	ErbB-2 class receptor binding;integrin binding;structural constituent of cytoskeleton;protein binding;basement membrane;nucleus;cytoplasm;cell cycle;cell adhesion;signal transduction;epidermal growth factor receptor signaling pathway;integrin-mediated signaling pathway;basal plasma membrane;cell growth;hemidesmosome;intermediate filament cytoskeleton organization;basal protein localization;establ…
ESR1	sequence-specific DNA binding transcription factor activity;steroid hormone receptor activity;protein binding;nucleus;plasma membrane;transcription; DNA-dependent;regulation of transcription; DNA-dependent;signal transduction;beta-catenin binding;membrane;chromatin remodeling complex;enzyme binding;nitric-oxide synthase regulator activity;estrogen receptor activity;estrogen receptor signaling pat…
EWSR1
EXOC1	exocyst;exocytosis
EZH2	protein binding;chromatin organization;transcription repressor activity;histone methylation;ESC/E(Z) complex;histone methyltransferase activity;negative regulation of retinoic acid receptor signaling pathway
FANCA	protein complex assembly
FAS	signal transducer activity;receptor activity;protein binding;soluble fraction;cytosol;plasma membrane;protein complex assembly;apoptosis;anti-apoptosis;induction of apoptosis;signal transduction;induction of apoptosis by extracellular signals;activation of pro-apoptotic gene products;positive regulation of necrotic cell death;kinase binding;death-inducing signaling complex;identical protein bindi…
FBXW11	ubiquitin ligase complex;ubiquitin-protein ligase activity;protein binding;specific transcriptional repressor activity;protein ubiquitination;protein ubiquitination;SCF ubiquitin ligase complex;protein destabilization;negative regulation of gene-specific transcription;positive regulation of proteolysis
FBXW7	nucleoplasm;nucleolus;sister chromatid cohesion;protein ubiquitination;SCF ubiquitin ligase complex;SCF-dependent proteasomal ubiquitin-dependent protein catabolic process;negative regulation of DNA endoreduplication
FEZ1	protein binding;cell adhesion;nervous system development;axon guidance
FGFR3	skeletal system development;protein tyrosine kinase activity;fibroblast growth factor receptor activity;protein binding;plasma membrane;integral to plasma membrane;JAK-STAT cascade;positive regulation of cell proliferation;fibroblast growth factor receptor signaling pathway;fibroblast growth factor receptor signaling pathway;fibroblast growth factor binding;identical protein binding
FLNA	glycoprotein binding;protein binding;extracellular region;nucleus;cytosol;plasma membrane;inhibition of adenylate cyclase activity by dopamine receptor signaling pathway;transcription factor binding;actin cytoskeleton;Rho GTPase binding;small GTPase binding;actin cytoskeleton reorganization;protein localization at cell surface;Fc-gamma receptor I complex binding;GTP-Ral binding;negative regulatio…
FOXO1	protein binding;nucleoplasm;cytoplasm;cytosol;anti-apoptosis;transcription activator activity;negative regulation of stress-activated MAPK cascade;sequence-specific DNA binding;positive regulation of transcription from RNA polymerase II promoter
FYN	glycoprotein binding;protein tyrosine kinase activity;non-membrane spanning protein tyrosine kinase activity;endosome;cytosol;plasma membrane;protein phosphorylation;calcium ion transport;intracellular protein kinase cascade;learning;feeding behavior;identical protein binding;T cell receptor signaling pathway
GADD45A	regulation of cyclin-dependent protein kinase activity;protein binding;DNA repair;apoptosis;cellular response to mechanical stimulus
GAPDH	glyceraldehyde-3-phosphate dehydrogenase (NAD+) (phosphorylating) activity
GATA1	transcription; DNA-dependent;regulation of transcription from RNA polymerase II promoter;multicellular organismal development
GATA2	sequence-specific DNA binding transcription factor activity;protein binding;transcription; DNA-dependent;transcription factor binding;positive regulation of gene-specific transcription from RNA polymerase II promoter;transcription regulator activity
GIPC1	receptor binding;membrane fraction;soluble fraction;cell cortex;G-protein coupled receptor protein signaling pathway;cytoplasmic membrane-bounded vesicle
GNA11	GTPase activity;cytoplasm;plasma membrane;GTP catabolic process;GTP catabolic process;signal transduction
GNAI1	GTPase activity;protein binding;GTP binding;cytoplasm;centrosome;plasma membrane;GTP catabolic process;GTP catabolic process;inhibition of adenylate cyclase activity by G-protein signaling pathway;midbody;cell division
GNAI3	GTP binding;cytoplasm;centrosome;plasma membrane;plasma membrane;GTP catabolic process;transport;inhibition of adenylate cyclase activity by G-protein signaling pathway;negative regulation of adenylate cyclase activity;midbody;cell division
GNAO1	GTP binding;plasma membrane;GTP catabolic process;muscle contraction
GNAQ	GTPase activity;GTPase activator activity;protein binding;cytoplasm;plasma membrane;GTP catabolic process;GTP catabolic process;activation of phospholipase C activity;positive regulation of GTPase activity
GNAZ	receptor signaling protein activity;guanyl-nucleotide exchange factor activity;GTP binding;nuclear envelope;endoplasmic reticulum;plasma membrane;GTP catabolic process
GNB2L1	positive regulation of protein phosphorylation;protein kinase C binding;receptor binding;protein binding;nucleus;cytoplasm;protein phosphatase binding;protein tyrosine kinase inhibitor activity;negative regulation of cell growth;midbody;receptor tyrosine kinase binding;positive regulation of proteasomal ubiquitin-dependent protein catabolic process;SH2 domain binding;perinuclear region of cytopla…
GOLGA3	Golgi membrane;transporter activity;protein binding;intra-Golgi vesicle-mediated transport;Golgi transport complex
GPRASP2
GRB2	SH3/SH2 adaptor activity;epidermal growth factor receptor binding;protein binding;cytosol;cytosol;Ras protein signal transduction;Ras protein signal transduction;cell-cell signaling;insulin receptor signaling pathway;receptor internalization;insulin receptor substrate binding
GRIN1	N-methyl-D-aspartate selective glutamate receptor activity;calcium channel activity;protein binding;plasma membrane;integral to plasma membrane;cation transport;glycine binding;glycine binding;glutamate binding;N-methyl-D-aspartate selective glutamate receptor complex;dendrite;regulation of membrane potential;response to ethanol;calcium ion transmembrane transport
GRIN2B	protein binding;plasma membrane;integral to plasma membrane;transport;glutamate signaling pathway;learning or memory;glycine binding;N-methyl-D-aspartate selective glutamate receptor complex;response to ethanol
GSK3B	epithelial to mesenchymal transition;positive regulation of cell-matrix adhesion;p53 binding;protein serine/threonine kinase activity;protein binding;cytoplasm;cytosol;glycogen metabolic process;protein phosphorylation;ER overload response;beta-catenin binding;kinase activity;peptidyl-serine phosphorylation;hippocampus development;beta-catenin destruction complex;negative regulation of protein co…
H2AFX	DNA damage checkpoint;chromosome; telomeric region;DNA binding;protein binding;nucleus;nucleoplasm;double-strand break repair;nucleosome assembly;response to DNA damage stimulus;response to ionizing radiation;enzyme binding;histone binding;positive regulation of DNA repair
HDAC1	histone deacetylase complex;RNA polymerase II transcription corepressor activity;sequence-specific DNA binding transcription factor activity;histone deacetylase activity;histone deacetylase activity;histone deacetylase activity;protein binding;nucleus;nucleoplasm;cytoplasm;cytosol;chromatin remodeling;transcription; DNA-dependent;protein deacetylation;anti-apoptosis;transcription factor binding;t…
HDAC2	histone deacetylase activity;protein binding;nucleus;nucleoplasm;cytoplasm;chromatin remodeling;maintenance of chromatin silencing;transcription factor binding;positive regulation of cell proliferation;positive regulation of gene-specific transcription from RNA polymerase II promoter;negative regulation of gene-specific transcription from RNA polymerase II promoter;positive regulation of receptor…
HDAC3	histone deacetylase complex;transcription corepressor activity;histone deacetylase activity;histone deacetylase activity;protein binding;nucleus;nucleus;cytoplasm;spindle microtubule;protein deacetylation;anti-apoptosis;transcription factor binding;negative regulation of gene-specific transcription from RNA polymerase II promoter;negative regulation of gene-specific transcription from RNA polymer…
HDAC4	histone deacetylase complex;negative regulation of transcription from RNA polymerase II promoter;histone deacetylase activity;protein binding;nucleus;cytoplasm;chromatin remodeling;inflammatory response;nervous system development;transcription factor binding;zinc ion binding;positive regulation of cell proliferation;positive regulation of gene-specific transcription from RNA polymerase II promote…
HDAC5	histone deacetylase complex;negative regulation of transcription from RNA polymerase II promoter;histone deacetylase activity;protein binding;nucleus;cytoplasm;chromatin organization;chromatin remodeling;chromatin silencing;inflammatory response;transcription factor binding;positive regulation of gene-specific transcription from RNA polymerase II promoter;negative regulation of gene-specific tran…
HDAC6	histone deacetylase complex;histone deacetylase activity;cytoplasm;microtubule;microtubule associated complex;caveola;protein deacetylation;misfolded or incompletely synthesized protein catabolic process;intracellular protein transport;beta-catenin binding;microtubule binding;response to toxin;positive regulation of signal transduction;response to organic substance;regulation of receptor activity…
HDAC9	histone deacetylase complex;negative regulation of transcription from RNA polymerase II promoter;histone deacetylase activity;histone deacetylase activity;protein binding;nucleus;transcription factor complex;cytoplasm;cytoplasm;inflammatory response;transcription factor binding;transcription factor binding;negative regulation of gene-specific transcription from RNA polymerase II promoter;transcri…
HIF1A	response to hypoxia;response to hypoxia;epithelial to mesenchymal transition;positive regulation of endothelial cell proliferation;connective tissue replacement involved in inflammatory response wound healing;sequence-specific DNA binding transcription factor activity;sequence-specific DNA binding transcription factor activity;sequence-specific enhancer binding RNA polymerase II transcription fac…
HMGA1	AT DNA binding;sequence-specific DNA binding transcription factor activity;protein binding;transcription factor complex;cytosol;DNA unwinding involved in replication;nucleosome disassembly;loss of chromatin silencing;transcription; DNA-dependent;regulation of transcription; DNA-dependent;protein complex assembly;transcription factor binding;provirus integration;initiation of viral infection;enzym…
HMGB1	negative regulation of transcription from RNA polymerase II promoter;condensed chromosome;inflammatory response to antigenic stimulus;sequence-specific DNA binding transcription factor activity;protein binding;extracellular region;extracellular space;nucleus;nucleoplasm;base-excision repair; DNA ligation;transcription; DNA-dependent;regulation of transcription from RNA polymerase II promoter;tran…
HNRNPU	protein binding;RNA processing;ribonucleoprotein complex;heterogeneous nuclear ribonucleoprotein complex;CRD-mediated mRNA stabilization;CRD-mediated mRNA stability complex
HSP90AA1	nucleotide binding;protein binding;ATP binding;cytosol;cytosol;plasma membrane;ATP catabolic process;mitochondrial transport;response to unfolded protein;signal transduction;ATPase activity;nitric-oxide synthase regulator activity;TPR domain binding;TPR domain binding;cellular chaperone-mediated protein complex assembly;protein refolding;protein homodimerization activity;protein import into mitoc…
HSP90AB1	protein binding;response to unfolded protein;negative regulation of proteasomal ubiquitin-dependent protein catabolic process;regulation of interferon-gamma-mediated signaling pathway;regulation of type I interferon-mediated signaling pathway
HSPA1A
HSPA4	ATP binding;response to unfolded protein;cellular chaperone-mediated protein complex assembly;protein import into mitochondrial outer membrane
HSPA5	protein binding;ATP binding;nucleus;endoplasmic reticulum;ER-Golgi intermediate compartment;anti-apoptosis;caspase complex;cell surface;protein domain specific binding;integral to endoplasmic reticulum membrane;ER-associated protein catabolic process;midbody;endoplasmic reticulum unfolded protein response;ubiquitin protein ligase binding;endoplasmic reticulum chaperone complex;cellular response t…
HSPA8	protein binding;intracellular;protein folding;post-Golgi vesicle-mediated transport;response to unfolded protein;cell surface;cellular membrane organization;transcription repressor activity;ribonucleoprotein complex;ATPase activity; coupled;clathrin sculpted gamma-aminobutyric acid transport vesicle membrane
HTT	p53 binding;protein binding;membrane fraction;late endosome;autophagic vacuole;endoplasmic reticulum;Golgi apparatus;axon;dendrite;cytoplasmic vesicle membrane;dynactin binding;protein complex;beta-tubulin binding
HUWE1	protein polyubiquitination;ubiquitin-protein ligase activity;protein binding;base-excision repair;protein monoubiquitination;histone ubiquitination
IGF1R	protein tyrosine kinase activity;insulin-like growth factor receptor activity;insulin receptor binding;protein binding;insulin-like growth factor binding;microsome;integral to plasma membrane;anti-apoptosis;immune response;signal transduction;positive regulation of cell proliferation;insulin receptor signaling pathway;phosphatidylinositol 3-kinase cascade;membrane;positive regulation of cell migr…
IKBKB	protein binding;cytosol;protein phosphorylation;anti-apoptosis;IkappaB kinase activity;transcription activator activity;identical protein binding;positive regulation of NF-kappaB transcription factor activity
IKBKG	signal transducer activity;protein binding;nucleus;cytosol;induction of apoptosis;immune response;response to DNA damage stimulus;I-kappaB kinase/NF-kappaB cascade;IkappaB kinase complex;protein domain specific binding;cytoplasmic part;T cell receptor signaling pathway;positive regulation of NF-kappaB transcription factor activity
IL16	immune response
IMMT	protein binding;mitochondrial inner membrane
IRAK1	regulation of cytokine-mediated signaling pathway;MyD88-dependent toll-like receptor signaling pathway;protein kinase activity;protein kinase activity;protein serine/threonine kinase activity;protein serine/threonine kinase activity;NF-kappaB-inducing kinase activity;ubiquitin-protein ligase activity;protein binding;cytosol;plasma membrane;protein phosphorylation;anti-apoptosis;signal transductio…
IRS1	insulin receptor binding;insulin-like growth factor receptor binding;protein binding;cytosol;plasma membrane;caveola;signal transduction;positive regulation of cell proliferation;insulin receptor signaling pathway;insulin receptor signaling pathway;insulin receptor signaling pathway;positive regulation of glucose metabolic process;phosphatidylinositol 3-kinase cascade;positive regulation of fatty…
ITCH	regulation of cell growth;ubiquitin-protein ligase activity;ubiquitin-protein ligase activity;ubiquitin-protein ligase activity;protein binding;cytosol;plasma membrane;ubiquitin-dependent protein catabolic process;ubiquitin-dependent protein catabolic process;inflammatory response;protein ubiquitination;protein ubiquitination;protein ubiquitination;protein K29-linked ubiquitination;ribonucleoprot…
ITSN1	guanyl-nucleotide exchange factor activity;guanyl-nucleotide exchange factor activity;calcium ion binding;protein binding;cytosol;apoptosis;induction of apoptosis by extracellular signals;synaptic vesicle endocytosis
ITSN2	SH3/SH2 adaptor activity
JAK2	protein kinase activity;protein tyrosine kinase activity;receptor binding;nucleus;cytoplasm;cytosol;protein phosphorylation;cellular component movement;JAK-STAT cascade;mesoderm development;positive regulation of cell-substrate adhesion;cytokine-mediated signaling pathway;protein kinase binding;actin filament polymerization;tumor necrosis factor-mediated signaling pathway;response to tumor necros…
JUB	cell-cell junction;positive regulation of protein complex assembly;alpha-catenin binding
JUN	nuclear chromosome;DNA binding;sequence-specific DNA binding transcription factor activity;RNA polymerase II transcription factor activity;sequence-specific enhancer binding RNA polymerase II transcription factor activity;transcription coactivator activity;Rho GTPase activator activity;nucleoplasm;transcription; DNA-dependent;transforming growth factor beta receptor signaling pathway;SMAD protein…
KALRN	guanyl-nucleotide exchange factor activity;protein binding;cytosol;apoptosis;signal transduction;induction of apoptosis by extracellular signals;actin cytoskeleton;vesicle-mediated transport
KAT2B	PCAF complex;transcription cofactor activity;transcription coactivator activity;lysine N-acetyltransferase activity;protein binding;nucleoplasm;Ada2/Gcn5/Ada3 transcription activator complex;chromatin remodeling;protein acetylation;cell cycle arrest;transcription factor binding;negative regulation of cell proliferation;acetyltransferase activity;acetyltransferase activity;chromatin remodeling com…
KAT5	transcription coactivator activity;transcription coactivator activity;histone acetyltransferase activity;protein binding;nucleolus;double-strand break repair;DNA damage response; signal transduction by p53 class mediator resulting in transcription of p21 class mediator;negative regulation of gene-specific transcription from RNA polymerase II promoter;transcription repressor activity;histone acety…
KAT8	histone acetyltransferase activity;protein binding;nucleus;transcription factor binding;acetyltransferase activity;histone acetylation;myeloid cell differentiation;histone H4-K16 acetylation;negative regulation of transcription; DNA-dependent;positive regulation of transcription; DNA-dependent;positive regulation of transcription; DNA-dependent;MLL1 complex
KDM1A	nuclear chromatin;p53 binding;chromatin binding;protein binding;nucleus;nucleoplasm;protein demethylation;negative regulation of gene-specific transcription from RNA polymerase II promoter;oxidoreductase activity;transcription repressor activity;enzyme binding;ligand-dependent nuclear receptor transcription coactivator activity;negative regulation of protein binding;demethylase activity;histone d…
KDM5B	sequence-specific DNA binding transcription factor activity;transcription corepressor activity;protein binding;transcription; DNA-dependent;negative regulation of transcription; DNA-dependent
KIAA0101
KIAA1377	protein binding
KIF5B	kinesin complex
KIT	protein tyrosine kinase activity;receptor signaling protein tyrosine kinase activity;protein binding;extracellular space;signal transduction;male gonad development
KLF5	RNA polymerase II transcription factor activity;transcription from RNA polymerase II promoter
LRP1	protein binding;protein complex binding;apolipoprotein binding;apolipoprotein E binding;lipoprotein transport;lipoprotein transporter activity;lipoprotein particle receptor binding
LYN	protein tyrosine kinase activity;receptor signaling protein tyrosine kinase activity;protein binding;nucleus;cytosol;protein phosphorylation;response to DNA damage stimulus;signal transduction;ion channel binding;membrane raft;positive regulation of cellular component movement;positive regulation of stress-activated protein kinase signaling cascade
MACF1	actin binding;protein binding;cytoplasm;Golgi apparatus;cytoskeleton;microtubule;Golgi to plasma membrane protein transport;actin filament binding
MAGI3	guanylate kinase activity;protein binding;apoptosis;membrane;intracellular signal transduction
MAP1LC3A	protein binding;phospholipid binding;autophagic vacuole;cytosol;phosphatidylethanolamine binding;organelle membrane
MAP3K5	MAPKKK cascade;activation of MAPKK activity;magnesium ion binding;MAP kinase kinase kinase activity;protein binding;ATP binding;activation of caspase activity;activation of JUN kinase activity;induction of apoptosis by extracellular signals;caspase activator activity;identical protein binding;protein homodimerization activity
MAPK1	protein serine/threonine kinase activity;protein binding;nucleoplasm;cytosol;induction of apoptosis;chemotaxis;response to stress;small GTPase mediated signal transduction;Ras protein signal transduction;kinase activity;phosphorylation;phosphatase binding
MAPK10	protein serine/threonine kinase activity;JUN kinase activity;MAP kinase kinase activity;protein binding;nucleoplasm;signal transduction;JNK cascade;JUN phosphorylation;JUN phosphorylation
MAPK14	protein serine/threonine kinase activity;MAP kinase activity;MAP kinase kinase activity;protein binding;nucleoplasm;cytosol;cellular component movement;chemotaxis;response to stress;signal transduction;cell surface receptor linked signaling pathway;intracellular protein kinase cascade;Ras protein signal transduction;positive regulation of muscle cell differentiation
MAPK3	protein serine/threonine kinase activity;MAP kinase activity;MAP kinase activity;protein binding;nucleoplasm;cytosol;protein phosphorylation;small GTPase mediated signal transduction;Ras protein signal transduction;kinase activity;phosphorylation;phosphatase binding;cellular response to mechanical stimulus
MAPK8	protein serine/threonine kinase activity;protein serine/threonine kinase activity;protein binding;nucleoplasm;cytosol;apoptosis;response to stress;JNK cascade;JUN phosphorylation;induction of apoptosis by extracellular signals;activation of pro-apoptotic gene products;response to UV;kinase activity;phosphorylation;negative regulation of apoptosis;cellular response to mechanical stimulus
MAPK9	protein serine/threonine kinase activity;JUN kinase activity;protein binding;nucleoplasm;response to stress;JNK cascade;JUN phosphorylation;positive regulation of gene expression;positive regulation of macrophage derived foam cell differentiation
MAPKAPK2	MAPKKK cascade;protein kinase activity;protein serine/threonine kinase activity;signal transducer activity;protein binding;cytosol;protein phosphorylation;Ras protein signal transduction
MATR3	structural molecule activity;nuclear inner membrane
MCL1	cell fate determination;cytoplasm;mitochondrial outer membrane;apoptosis;anti-apoptosis;protein channel activity;membrane;cellular homeostasis;response to cytokine stimulus;protein heterodimerization activity
MDK	signal transduction;nervous system development;growth factor activity;heparin binding;cell differentiation
MDM2	negative regulation of transcription from RNA polymerase II promoter;p53 binding;ubiquitin-protein ligase activity;protein binding;insoluble fraction;nucleus;nucleoplasm;nucleoplasm;nucleolus;cytosol;plasma membrane;protein complex assembly;zinc ion binding;positive regulation of cell proliferation;protein ubiquitination;nuclear body;basal transcription repressor activity;enzyme binding;endocytic…
MED1	transcription cofactor activity;transcription coactivator activity;receptor activity;protein binding;nucleus;transcription initiation from RNA polymerase II promoter;androgen biosynthetic process;transcription factor binding;transcription activator activity;mediator complex;ligand-dependent nuclear receptor binding;estrogen receptor binding;ligand-dependent nuclear receptor transcription coactiva…
MLH1	single-stranded DNA binding;protein binding;nucleus;MutSalpha complex binding
MST1R	macrophage colony-stimulating factor receptor activity;protein binding;integral to plasma membrane;cellular component movement;defense response;signal transduction;single fertilization;positive regulation of cell proliferation
MUC1	integral to plasma membrane
MYC	DNA binding;nucleus;nucleoplasm;nucleolus;transcription; DNA-dependent;regulation of transcription from RNA polymerase II promoter;cellular iron ion homeostasis;cell cycle arrest;cell proliferation;positive regulation of cell proliferation;transcription activator activity;regulation of telomere maintenance;response to drug;positive regulation of transcription; DNA-dependent;E-box binding
MYH9	microfilament motor activity;cytokinesis;angiogenesis;stress fiber;ruffle;immunological synapse;uropod;motor activity;actin binding;protein binding;ATP binding;nucleus;actomyosin contractile ring;cytosol;plasma membrane;ATP catabolic process;membrane protein ectodomain proteolysis;integrin-mediated signaling pathway;integrin complex;regulation of cell shape;protein transport;ATPase activity;actin…
NCF1	GTPase activity;protein binding;GTP binding;soluble fraction;cytosol;GTP catabolic process;protein targeting to membrane;superoxide metabolic process;cellular defense response;electron carrier activity;SH3 domain binding;phosphatidylinositol binding;superoxide anion generation;NADPH oxidase complex;innate immune response;respiratory burst
NCK1	receptor binding;cytoplasm;cytosol;signal complex assembly;cytoskeletal adaptor activity;receptor signaling complex scaffold activity;positive regulation of actin filament polymerization;positive regulation of T cell proliferation;T cell activation
NCOA1
NCOA3	transcription coactivator activity;transcription coactivator activity;histone acetyltransferase activity;protein binding;histone acetylation;ligand-dependent nuclear receptor binding;androgen receptor signaling pathway;nuclear hormone receptor binding;positive regulation of transcription; DNA-dependent;positive regulation of transcription from RNA polymerase II promoter;thyroid hormone receptor b…
NCOR1	histone deacetylase complex;transcription corepressor activity;transcription corepressor activity;protein binding;nucleus;spindle microtubule;transcription from RNA polymerase II promoter;negative regulation of gene-specific transcription from RNA polymerase II promoter;transcriptional repressor complex;histone deacetylase binding;nuclear part;negative regulation of JNK cascade;spindle assembly;r…
NCOR2	negative regulation of transcription from RNA polymerase II promoter;transcription corepressor activity;transcription corepressor activity;Notch binding;protein binding;nucleus;nucleus;negative regulation of gene-specific transcription from RNA polymerase II promoter;transcription repressor activity;nuclear body;transcriptional repressor complex;histone deacetylase binding;protein N-terminus bind…
NEDD4	chromatin;ubiquitin-protein ligase activity;protein binding;cytoplasm;plasma membrane;cell cortex;protein targeting to lysosome;lysosomal transport;negative regulation of sodium ion transport;negative regulation of transcription from RNA polymerase II promoter in response to UV-induced DNA damage;positive regulation of phosphatidylinositol 3-kinase cascade;apicolateral plasma membrane;protein ubi…
NEDD9	protein binding;spindle;cytoskeleton organization;signal transduction;integrin-mediated signaling pathway;actin filament bundle assembly
NFE2L2	transcription from RNA polymerase II promoter;protein domain specific binding
NFKB1	protein binding;nucleus;nucleoplasm;cytosol;transcription from RNA polymerase II promoter;anti-apoptosis;anti-apoptosis;inflammatory response;negative regulation of gene-specific transcription from RNA polymerase II promoter;positive regulation of macrophage derived foam cell differentiation;promoter binding;positive regulation of lipid storage;negative regulation of calcidiol 1-monooxygenase act…
NFKBIA	protein binding;nucleus;cytosol;apoptosis;anti-apoptosis;cytoplasmic sequestering of NF-kappaB;transcription factor binding;nuclear localization sequence binding;positive regulation of gene-specific transcription from RNA polymerase II promoter;negative regulation of macrophage derived foam cell differentiation;positive regulation of cholesterol efflux;negative regulation of lipid storage;enzyme …
NOS1	response to hypoxia;photoreceptor inner segment;nitric-oxide synthase activity;protein binding;cytoplasm;cytosol;cytoskeleton;arginine catabolic process;nitric oxide biosynthetic process;myoblast fusion;response to heat;negative regulation of calcium ion transport into cytosol;sarcoplasmic reticulum;multicellular organismal response to stress;tetrahydrobiopterin binding;arginine binding;neurotran…
NPM1	transcription coactivator activity;RNA binding;protein binding;nucleoplasm;cytoplasm;centrosome;DNA repair;nucleosome assembly;intracellular protein transport;nucleocytoplasmic transport;nucleocytoplasmic transport;response to stress;centrosome cycle;cell aging;protein localization;negative regulation of cell proliferation;negative regulation of centrosome duplication;ribonucleoprotein complex;Ta…
NR3C1	protein binding;mitochondrial matrix;transcription; DNA-dependent;transcription from RNA polymerase II promoter;signal transduction;glucocorticoid receptor signaling pathway;glucocorticoid mediated signaling pathway;response to protein stimulus
NR4A2	ligand-dependent nuclear receptor activity;nucleus;signal transduction;transcription regulator activity;cellular response to extracellular stimulus;response to protein stimulus
NUF2	chromosome; centromeric region;protein binding;chromosome segregation;Ndc80 complex
NUMB	protein binding;plasma membrane;integral to plasma membrane
PA2G4	DNA binding;sequence-specific DNA binding transcription factor activity;nucleolus;transcription; DNA-dependent;cell cycle arrest;cell proliferation;ubiquitin protein ligase binding;negative regulation of transcription; DNA-dependent
PAK1	MAPKKK cascade;protein kinase activity;protein serine/threonine kinase activity;protein serine/threonine kinase activity;protein serine/threonine kinase activity;protein binding;protein binding;collagen binding;cytoplasm;cytosol;plasma membrane;protein phosphorylation;ER-nucleus signaling pathway;cytoskeleton organization;positive regulation of peptidyl-serine phosphorylation;positive regulation …
PARP1	NAD+ ADP-ribosyltransferase activity;nuclear envelope;transcription factor complex;nucleolus;DNA repair;transcription from RNA polymerase II promoter;protein ADP-ribosylation;transcription factor binding;cellular response to insulin stimulus;identical protein binding;protein N-terminus binding
PCNA	purine-specific mismatch base pair DNA N-glycosylase activity;protein binding;nucleoplasm;DNA replication factor C complex;DNA replication;DNA repair;nucleotide-excision repair; DNA gap filling;mismatch repair;cell proliferation;positive regulation of deoxyribonuclease activity;dinucleotide insertion or deletion binding;MutLalpha complex binding;nuclear replication fork;phosphatidylinositol-media…
PDLIM7	protein binding;receptor-mediated endocytosis
PEA15	protein binding;microtubule associated complex;anti-apoptosis;regulation of apoptosis;negative regulation of glucose import
PIAS4	protein binding;nucleus;nucleus;cytoplasm;zinc ion binding;transcription repressor activity;transcription repressor activity;SUMO ligase activity;ubiquitin protein ligase binding;positive regulation of protein sumoylation;negative regulation of transcription; DNA-dependent;negative regulation of transcription; DNA-dependent
PICK1	protein binding;cytoplasm;plasma membrane;plasma membrane;retrograde vesicle-mediated transport; Golgi to ER;activation of protein kinase C activity by G-protein coupled receptor protein signaling pathway;protein C-terminus binding;monoamine transport;enzyme binding;endocytic vesicle membrane;presynaptic membrane;DNA methylation involved in embryo development;DNA methylation involved in gamete ge…
PIK3CA	protein binding;cytosol;1-phosphatidylinositol-3-kinase activity;phosphatidylinositol-4;5-bisphosphate 3-kinase activity
PIK3R1	insulin receptor binding;insulin-like growth factor receptor binding;protein binding;cytosol;insulin receptor signaling pathway;phosphatidylinositol 3-kinase cascade;protein phosphatase binding;ErbB-3 class receptor binding;insulin binding;positive regulation of glucose import;insulin-like growth factor receptor signaling pathway;insulin-like growth factor receptor signaling pathway;growth hormon…
PIK3R2	protein binding;cytosol
PIN1	protein peptidyl-prolyl isomerization;peptidyl-prolyl cis-trans isomerase activity;protein binding;regulation of mitosis;negative regulation of transforming growth factor beta receptor signaling pathway;phosphoserine binding;phosphothreonine binding;phosphothreonine binding;positive regulation of ubiquitin-protein ligase activity;regulation of pathway-restricted SMAD protein phosphorylation
PLCB1	phosphatidylinositol phospholipase C activity;GTPase activator activity;calmodulin binding;phosphatidylinositol-4;5-bisphosphate binding;nucleus;cytoplasm;cytosol;signal transduction;nuclear speck;enzyme binding;interleukin-12-mediated signaling pathway;interleukin-15-mediated signaling pathway;positive regulation of GTPase activity;positive regulation of JNK cascade;interleukin-1-mediated signal…
PLCG1	ruffle;phosphatidylinositol phospholipase C activity;receptor signaling protein activity;cytoplasm;cytosol;cytosol;plasma membrane;plasma membrane;signal transduction;signal transduction;positive regulation of epithelial cell migration;lamellipodium;cellular response to epidermal growth factor stimulus
PLDN	protein binding;post-Golgi vesicle-mediated transport;cellular membrane organization;synaptic vesicle docking involved in exocytosis;syntaxin-13 binding;BLOC-1 complex;identical protein binding
PLG	serine-type endopeptidase activity;serine-type endopeptidase activity;protein binding;extracellular region;extracellular space;blood coagulation;negative regulation of cell proliferation;negative regulation of cell-substrate adhesion;extracellular matrix disassembly;extrinsic to external side of plasma membrane;apolipoprotein binding;cell surface binding;negative regulation of fibrinolysis;positi…
PLK1	condensed nuclear chromosome outer kinetochore;protein kinase activity;protein binding;nucleus;nucleoplasm;cytosol;mitosis;regulation of mitotic cell cycle;cell proliferation;anaphase-promoting complex binding;kinase activity;phosphorylation;protein ubiquitination;peptidyl-serine phosphorylation;G2/M transition DNA damage checkpoint;protein destabilization;positive regulation of proteasomal ubiqu…
PMAIP1	protein binding;nucleus;mitochondrion;apoptosis;induction of apoptosis;activation of caspase activity;cellular component disassembly involved in apoptosis;virus-infected cell apoptosis;proteasomal protein catabolic process;negative regulation of mitochondrial membrane potential;positive regulation of protein oligomerization;positive regulation of caspase activity;response to dsRNA;positive regula…
PML	response to hypoxia;positive regulation of defense response to virus by host;transcription coactivator activity;protein binding;insoluble fraction;nucleus;nucleoplasm;nucleolus;cytoplasm;protein complex assembly;protein targeting;protein targeting;induction of apoptosis;cell cycle arrest;zinc ion binding;negative regulation of cell proliferation;DNA damage response; signal transduction resulting …
PPP1CA	protein serine/threonine phosphatase activity;protein binding;nucleus;cytoplasm;cytosol;protein dephosphorylation;protein phosphatase type 1 regulator activity;MLL5-L complex
PPP2CA	protein phosphatase type 2A complex;protein phosphatase type 2A complex;inactivation of MAPK activity;protein binding;soluble fraction;nucleus;mitochondrion;cytosol;regulation of DNA replication;regulation of transcription; DNA-dependent;protein dephosphorylation;ceramide metabolic process;induction of apoptosis;RNA splicing;response to organic substance;microtubule cytoskeleton;membrane;second-m…
PPP2CB	protein phosphatase type 2A complex;protein serine/threonine phosphatase activity;protein binding;protein dephosphorylation
PPP2R1A	protein phosphatase type 2A complex;protein phosphatase type 2A complex;inactivation of MAPK activity;chromosome; centromeric region;antigen binding;protein binding;soluble fraction;nucleus;mitochondrion;cytosol;cytosol;regulation of DNA replication;regulation of transcription; DNA-dependent;protein complex assembly;protein dephosphorylation;ceramide metabolic process;induction of apoptosis;chrom…
PPP3CA	protein serine/threonine phosphatase activity;calcium ion binding;calmodulin binding;cytosol;calcineurin complex;protein dephosphorylation
PRKACA	protein serine/threonine kinase activity;cAMP-dependent protein kinase activity;cAMP-dependent protein kinase inhibitor activity;membrane fraction;cytosol;cAMP-dependent protein kinase complex;protein phosphorylation;intracellular protein kinase cascade;protein kinase binding;activation of protein kinase A activity;cellular response to glucagon stimulus
PRKCA	protein serine/threonine kinase activity;protein binding;membrane fraction;nucleoplasm;cytoplasm;endoplasmic reticulum;cytosol;cytosol;plasma membrane;plasma membrane;induction of apoptosis by extracellular signals;enzyme binding;response to interleukin-1
PRKCB	protein binding;cytoplasm;cytosol;plasma membrane;plasma membrane;signal transduction;lipoprotein transport
PRKCD	protein serine/threonine kinase activity;calcium-independent protein kinase C activity;protein binding;nucleus;nucleoplasm;endoplasmic reticulum;cytosol;plasma membrane;protein phosphorylation;signal transduction;protein C-terminus binding;enzyme activator activity;regulation of receptor activity;enzyme binding;negative regulation of protein binding;positive regulation of catalytic activity;negat…
PRKCQ	regulation of cell growth;protein kinase activity;protein serine/threonine kinase activity;protein binding;plasma membrane;intracellular signal transduction
PRKCZ	protein serine/threonine kinase activity;protein binding;membrane fraction;anti-apoptosis;signal transduction;peptidyl-serine phosphorylation;negative regulation of protein complex assembly;insulin receptor substrate binding;negative regulation of insulin receptor signaling pathway;negative regulation of peptidyl-tyrosine phosphorylation
PRKD1	protein serine/threonine kinase activity;protein serine/threonine kinase activity;protein binding;cytosol;integral to plasma membrane;signal transduction;cell proliferation
PRKDC	protein kinase activity;protein serine/threonine kinase activity;DNA-dependent protein kinase activity;nucleoplasm;transcription factor complex;DNA-dependent protein kinase-DNA ligase 4 complex;protein modification process;transcription factor binding;positive regulation of gene-specific transcription from RNA polymerase II promoter;peptidyl-serine phosphorylation;cellular response to insulin sti…
PRMT1	protein binding;nucleus;protein methylation;cell surface receptor linked signaling pathway;methyltransferase activity;N-methyltransferase activity;peptidyl-arginine methylation;neuron projection development;histone H4-R3 methylation;histone methyltransferase activity (H4-R3 specific)
PSEN1	kinetochore;endopeptidase activity;calcium channel activity;protein binding;membrane fraction;nuclear outer membrane;mitochondrion;endoplasmic reticulum;smooth endoplasmic reticulum;rough endoplasmic reticulum;Golgi apparatus;centrosome;plasma membrane;integral to plasma membrane;membrane protein ectodomain proteolysis;apoptosis;anti-apoptosis;Notch receptor processing;beta-catenin binding;induct…
PSEN2	kinetochore;protein binding;nuclear inner membrane;endoplasmic reticulum;Golgi apparatus;centrosome;plasma membrane;integral to plasma membrane;membrane protein ectodomain proteolysis;apoptosis;Notch receptor processing;induction of apoptosis by extracellular signals;protein processing;membrane protein intracellular domain proteolysis;amyloid precursor protein catabolic process;positive regulatio…
PSMC3	transcription coactivator activity;transcription corepressor activity;protein binding;anaphase-promoting complex-dependent proteasomal ubiquitin-dependent protein catabolic process;negative regulation of ubiquitin-protein ligase activity involved in mitotic cell cycle;positive regulation of ubiquitin-protein ligase activity involved in mitotic cell cycle
PSMD4	protein binding;anaphase-promoting complex-dependent proteasomal ubiquitin-dependent protein catabolic process;negative regulation of ubiquitin-protein ligase activity involved in mitotic cell cycle;positive regulation of ubiquitin-protein ligase activity involved in mitotic cell cycle
PTGES3	telomere maintenance;chromosome; telomeric region;prostaglandin biosynthetic process;telomerase activity;telomerase holoenzyme complex;cytosol;telomere maintenance via telomerase;signal transduction;prostaglandin-E synthase activity;prostaglandin-E synthase activity;unfolded protein binding;chaperone cofactor-dependent protein refolding
PTK2	non-membrane spanning protein tyrosine kinase activity;protein binding;cytosol;integrin-mediated signaling pathway;JUN kinase binding;peptidyl-tyrosine phosphorylation;regulation of cell adhesion mediated by integrin;SH2 domain binding;protein autophosphorylation;ephrin receptor signaling pathway;growth hormone receptor signaling pathway
PTK2B	protein tyrosine kinase activity;protein binding;cytosol;protein complex assembly;protein phosphorylation;apoptosis;response to stress;signal transduction
PTPN11	non-membrane spanning protein tyrosine phosphatase activity;non-membrane spanning protein tyrosine phosphatase activity;protein binding;cytoplasm;cytosol;regulation of cell adhesion mediated by integrin;peptidyl-tyrosine dephosphorylation;ephrin receptor signaling pathway
PTPN6	protein binding;nucleus;cytoplasm;cytosol;protein dephosphorylation;apoptosis;signal transduction;G-protein coupled receptor protein signaling pathway;positive regulation of cell proliferation;positive regulation of phosphatidylinositol 3-kinase cascade;membrane;peptidyl-tyrosine dephosphorylation;negative regulation of peptidyl-tyrosine phosphorylation;regulation of G1/S transition of mitotic ce…
PXN	protein binding;microtubule associated complex;plasma membrane;plasma membrane;focal adhesion;muscle contraction;signal transduction;signal complex assembly;beta-catenin binding;vinculin binding;lamellipodium;cellular response to reactive oxygen species;growth hormone receptor signaling pathway
RAC1	GTPase activity;protein binding;GTP binding;cytosol;plasma membrane;GTP catabolic process;apoptosis;cellular component movement;inflammatory response;cell adhesion;cell-matrix adhesion;induction of apoptosis by extracellular signals;response to wounding;anatomical structure morphogenesis;regulation of hydrogen peroxide metabolic process;positive regulation of lamellipodium assembly;enzyme binding…
RAD21	double-strand break repair;DNA recombination;reciprocal meiotic recombination;cohesin complex;regulation of gene-specific transcription from RNA polymerase II promoter
RAF1	protein kinase activity;protein serine/threonine kinase activity;protein binding;mitochondrial outer membrane;cytosol;plasma membrane;protein phosphorylation;apoptosis;signal transduction;small GTPase mediated signal transduction;Ras protein signal transduction;cell proliferation;negative regulation of cell proliferation;kinase activity;phosphorylation;negative regulation of protein complex assem…
RANBP2	protein binding;nuclear pore;cytosol;protein import into nucleus;Ran GTPase binding
RANBP9	protein binding;nucleus;cytosol;microtubule associated complex;protein complex assembly;microtubule nucleation;Ran GTPase binding;enzyme binding
RAP2A	GTPase activity;protein binding;GTP catabolic process;actin cytoskeleton reorganization;positive regulation of protein autophosphorylation;cellular protein localization;establishment of protein localization;regulation of JNK cascade;recycling endosome;recycling endosome membrane
RARA	retinoic acid binding;sequence-specific DNA binding transcription factor activity;retinoic acid receptor activity;transcription coactivator activity;transcription coactivator activity;receptor binding;protein binding;nucleus;cytoplasm;transcription; DNA-dependent;protein phosphorylation;signal transduction;cell surface;transcription activator activity;enzyme binding;estrogen receptor signaling pa…
RASA1	glycoprotein binding;negative regulation of cell-matrix adhesion;receptor binding;protein binding;cytoplasm;negative regulation of cell adhesion;signal transduction;regulation of cell shape;potassium channel inhibitor activity;regulation of actin filament polymerization;positive regulation of Ras GTPase activity;intracellular signal transduction;positive regulation of anti-apoptosis;GTPase bindin…
RB1	cell cycle checkpoint;regulation of transcription involved in G1/S phase of mitotic cell cycle;M phase;chromatin;sequence-specific DNA binding transcription factor activity;transcription coactivator activity;protein binding;nucleus;nucleoplasm;chromatin remodeling;transcription; DNA-dependent;negative regulation of protein kinase activity;cell cycle arrest;Ras protein signal transduction;transcri…
RELA	DNA binding;chromatin binding;sequence-specific DNA binding transcription factor activity;sequence-specific enhancer binding RNA polymerase II transcription factor activity;protein binding;nucleus;nucleoplasm;transcription factor complex;cytoplasm;cytosol;transcription; DNA-dependent;anti-apoptosis;anti-apoptosis;inflammatory response;cellular defense response;transcription factor binding;respons…
RFWD2	ubiquitin-protein ligase activity;nucleoplasm;cytosol;protein ubiquitination
RGS2	calmodulin binding;regulation of G-protein coupled receptor protein signaling pathway;positive regulation of GTPase activity
RHOA	GTPase activity;protein binding;plasma membrane;GTP catabolic process;Rho protein signal transduction;myosin binding;actin cytoskeleton organization;regulation of cell migration;positive regulation of neuron differentiation;regulation of axonogenesis;negative regulation of axonogenesis;positive regulation of axonogenesis;positive regulation of stress fiber assembly
RIPK1	protein kinase activity;protein serine/threonine kinase activity;death receptor binding;protein binding;mitochondrion;cytosol;plasma membrane;apoptosis;induction of apoptosis;activation of JUN kinase activity;activation of pro-apoptotic gene products;positive regulation of gene-specific transcription from RNA polymerase II promoter;positive regulation of necrotic cell death;death-inducing signali…
RPS2	structural constituent of ribosome;protein binding;nucleoplasm;nucleolus;cytosol;translation;translational elongation;cytosolic small ribosomal subunit;fibroblast growth factor 1 binding;fibroblast growth factor 3 binding
RPS6KA1	protein serine/threonine kinase activity;protein binding;nucleoplasm;cytosol;signal transduction;kinase activity;phosphorylation;caspase inhibitor activity;negative regulation of caspase activity
RPS6KB1	G1/S transition of mitotic cell cycle;protein kinase activity;protein kinase activity;nucleus;cytoplasm;mitochondrion;cytosol;kinase activity;phosphorylation;TOR signaling cascade;negative regulation of apoptosis;positive regulation of translation;positive regulation of mitotic cell cycle;positive regulation of translational initiation;phosphatidylinositol-mediated signaling
RUNX1	DNA binding;sequence-specific DNA binding transcription factor activity;calcium ion binding;protein binding;nucleus;transcription; DNA-dependent;transcription factor binding;transcription activator activity;hemopoiesis;myeloid cell differentiation;negative regulation of granulocyte differentiation;positive regulation of granulocyte differentiation;protein homodimerization activity;positive regula…
RXRA	nuclear chromatin;DNA binding;sequence-specific DNA binding transcription factor activity;sequence-specific DNA binding transcription factor activity;ligand-regulated transcription factor activity;retinoic acid receptor activity;transcription coactivator activity;protein binding;nucleus;transcription; DNA-dependent;vitamin metabolic process;cholesterol metabolic process;negative regulation of gen…
RYBP	multicellular organismal development
RYK	protein tyrosine kinase activity;transmembrane receptor activity;protein binding;integral to plasma membrane;protein phosphorylation;signal transduction;integral to membrane;positive regulation of MAPKKK cascade
S100B	ruffle;calcium ion binding;protein binding;extracellular region;nucleus;cytoplasm;axonogenesis;central nervous system development;cell proliferation;identical protein binding;protein homodimerization activity;protein homodimerization activity;positive regulation of I-kappaB kinase/NF-kappaB cascade;S100 beta binding;calcium-dependent protein binding;perinuclear region of cytoplasm;RAGE receptor b…
SDC2	protein binding;PDZ domain binding
SDCBP	frizzled binding;interleukin-5 receptor binding;nucleus;cytoplasm;cytosol;cytoskeleton;plasma membrane;interleukin-5 receptor complex;adherens junction;protein targeting to membrane;substrate-dependent cell migration; cell extension;synaptic transmission;cytoskeletal adaptor activity;membrane;actin cytoskeleton organization;intracellular signal transduction;positive regulation of phosphorylation;…
SET	protein phosphatase inhibitor activity;nucleus;cytoplasm;endoplasmic reticulum;DNA replication;nucleosome disassembly;nucleocytoplasmic transport;protein phosphatase type 2A regulator activity;transcription repressor activity;negative regulation of histone acetylation;histone binding;protein complex;negative regulation of neuron apoptosis;perinuclear region of cytoplasm
SETDB1	protein binding
SF3B1	RNA splicing; via transesterification reactions;nuclear mRNA splicing; via spliceosome;nucleus;spliceosomal complex;U12-type spliceosomal complex
SFN	release of cytochrome c from mitochondria;protein binding;extracellular space;negative regulation of protein kinase activity;apoptosis;signal transduction;cell proliferation;protein kinase C inhibitor activity;DNA damage response; signal transduction resulting in induction of apoptosis;negative regulation of caspase activity
SFPQ	alternative nuclear mRNA splicing; via spliceosome;protein binding;nucleoplasm;nuclear matrix;paraspeckles
SGK1	protein binding;sodium ion transport
SH2B2	SH3/SH2 adaptor activity;cytoplasm;cytosol;plasma membrane;signal transduction;JAK-STAT cascade;JAK pathway signal transduction adaptor activity;intracellular signal transduction
SH3BP5	protein kinase inhibitor activity;protein binding;cytoplasm;signal transduction;intracellular signal transduction
SHC1	MAPKKK cascade;activation of MAPK activity;transmembrane receptor protein tyrosine kinase adaptor activity;insulin receptor binding;insulin-like growth factor receptor binding;protein binding;phospholipid binding;cytosol;plasma membrane;regulation of epidermal growth factor receptor activity;Ras protein signal transduction;positive regulation of cell proliferation
SIN3A	transcription corepressor activity;protein binding;nucleoplasm;Sin3 complex
SIN3B	protein binding
SIRT1	negative regulation of transcription from RNA polymerase II promoter;chromatin silencing at rDNA;p53 binding;transcription corepressor activity;NAD+ ADP-ribosyltransferase activity;protein binding;nucleus;nuclear envelope;nuclear inner membrane;nucleoplasm;chromatin silencing complex;nuclear euchromatin;nuclear heterochromatin;nucleolus;nucleolus;cytoplasm;DNA replication;DNA repair;chromatin sil…
SIRT7	protein binding;nucleolus;nucleolus organizer region;positive regulation of transcription on exit from mitosis;rRNA transcription
SKP2	protein binding;nucleoplasm;cell proliferation;SCF ubiquitin ligase complex
SLC25A6	ATP:ADP antiporter activity;protein binding;mitochondrial inner membrane;mitochondrial inner membrane presequence translocase complex
SMAD2	DNA binding;sequence-specific DNA binding transcription factor activity;sequence-specific DNA binding transcription factor activity;transforming growth factor beta receptor binding;protein binding;nucleus;nucleoplasm;transcription factor complex;cytoplasm;cytosol;transcription; DNA-dependent;transforming growth factor beta receptor signaling pathway;transforming growth factor beta receptor signal…
SMAD3	negative regulation of transcription from RNA polymerase II promoter;negative regulation of transcription from RNA polymerase II promoter;RNA polymerase II activating transcription factor binding;response to hypoxia;sequence-specific DNA binding transcription factor activity;sequence-specific DNA binding transcription factor activity;transforming growth factor beta receptor binding;protein bindin…
SMAD4	response to hypoxia;DNA binding;sequence-specific DNA binding transcription factor activity;protein binding;nucleus;nucleoplasm;transcription factor complex;transcription factor complex;cytoplasm;cytosol;transcription; DNA-dependent;transforming growth factor beta receptor signaling pathway;SMAD protein complex assembly;promoter binding;transcription activator activity;regulation of transforming …
SMARCA4	p53 binding;transcription corepressor activity;protein binding;nucleus;chromatin remodeling;DNA-dependent ATPase activity;positive regulation of gene-specific transcription from RNA polymerase II promoter;negative regulation of gene-specific transcription from RNA polymerase II promoter;SWI/SNF complex;transcription activator activity;negative regulation of gene-specific transcription;identical p…
SMARCD1	transcription coactivator activity;protein binding;nucleoplasm;chromatin remodeling;regulation of transcription from RNA polymerase II promoter;SWI/SNF complex;chromatin remodeling complex;protein complex scaffold;chromatin-mediated maintenance of transcription
SMARCE1	nuclear chromosome;chromatin binding;transcription coactivator activity;protein binding;nucleosome disassembly;regulation of transcription from RNA polymerase II promoter;N-acetyltransferase activity;SWI/SNF complex;transcriptional repressor complex;negative regulation of transcription; DNA-dependent;protein N-terminus binding
SMN1
SMURF2	ubiquitin ligase complex;ubiquitin-protein ligase activity;protein binding;nucleus;ubiquitin-dependent protein catabolic process;protein ubiquitination;regulation of transforming growth factor beta receptor signaling pathway;BMP signaling pathway;ubiquitin-dependent SMAD protein catabolic process;identical protein binding;negative regulation of transcription; DNA-dependent;SMAD binding
SNAPIN	SNARE binding;protein binding;intracellular protein transport;neurotransmitter secretion;synaptic vesicle;synaptic vesicle exocytosis;synaptosome;BLOC-1 complex;perinuclear region of cytoplasm
SNTA1	protein binding;muscle contraction
SNX6	protein binding;intracellular;cytoplasm;intracellular protein transport;intracellular protein transport;negative regulation of epidermal growth factor receptor activity;negative regulation of transforming growth factor beta receptor signaling pathway;early endosome membrane;retrograde transport; endosome to Golgi;protein homodimerization activity;negative regulation of transcription; DNA-dependent
SORBS2	structural constituent of cytoskeleton;nucleus;cytoskeletal adaptor activity;structural constituent of muscle;actin cytoskeleton;Z disc
SORT1	early endosome;microsome;Golgi apparatus;plasma membrane;plasma membrane;coated pit;Golgi to endosome transport;endocytosis;G-protein coupled receptor protein signaling pathway;neuropeptide signaling pathway;endosome to lysosome transport;induction of apoptosis by extracellular signals;cell surface;nerve growth factor receptor activity;regulation of gene expression;myotube differentiation;integra…
SOS1	guanyl-nucleotide exchange factor activity;Ras guanyl-nucleotide exchange factor activity;Rho GTPase activator activity;protein binding;cytosol;apoptosis;signal transduction;Ras protein signal transduction;induction of apoptosis by extracellular signals;positive regulation of Rho GTPase activity
SP1	DNA binding;sequence-specific DNA binding transcription factor activity;RNA polymerase II transcription factor activity;nucleus;transcription; DNA-dependent;regulation of transcription; DNA-dependent;protein C-terminus binding;transcription factor binding;promoter binding;transcription activator activity;identical protein binding;protein homodimerization activity;histone deacetylase binding;seque…
SRC	protein kinase activity;protein tyrosine kinase activity;non-membrane spanning protein tyrosine kinase activity;SH3/SH2 adaptor activity;receptor binding;integrin binding;protein binding;mitochondrial inner membrane;cytosol;plasma membrane;caveola;signal transduction;signal complex assembly;intracellular protein kinase cascade;Ras protein signal transduction;cellular membrane organization;kinase …
SREBF1	sequence-specific DNA binding transcription factor activity;RNA polymerase II transcription factor activity;protein binding;nucleus;nuclear envelope;endoplasmic reticulum;transcription; DNA-dependent;regulation of transcription from RNA polymerase II promoter;lipid metabolic process;cellular response to starvation;sterol response element binding;positive regulation of transcription from RNA polym…
SRSF1	protein binding;mRNA splice site selection;mRNA processing
STAT1	DNA binding;protein binding;nucleoplasm;cytosol;transcription from RNA polymerase II promoter;activation of caspase activity;signal transduction;I-kappaB kinase/NF-kappaB cascade;JAK-STAT cascade;tyrosine phosphorylation of STAT protein
STAT5A	protein binding;nucleoplasm;cytosol;transcription; DNA-dependent;regulation of transcription from RNA polymerase II promoter;JAK-STAT cascade
STAT5B	protein binding;nucleoplasm;cytosol;transcription; DNA-dependent;regulation of transcription from RNA polymerase II promoter;JAK-STAT cascade;response to estradiol stimulus;cellular response to hormone stimulus;glucocorticoid receptor binding;JAK-STAT cascade involved in growth hormone signaling pathway
STAT6	protein binding;transcription; DNA-dependent;regulation of transcription from RNA polymerase II promoter;signal transduction
STK4	magnesium ion binding;cell morphogenesis;protein serine/threonine kinase activity;ATP binding;protein phosphorylation;intracellular protein kinase cascade;transcription factor binding;peptidyl-serine phosphorylation;identical protein binding;protein homodimerization activity;positive regulation of apoptosis;protein autophosphorylation;protein dimerization activity
STUB1	ubiquitin ligase complex;protein polyubiquitination;protein polyubiquitination;ubiquitin-protein ligase activity;ubiquitin-protein ligase activity;ubiquitin-protein ligase activity;protein binding;cytoplasm;ubiquitin-dependent protein catabolic process;misfolded or incompletely synthesized protein catabolic process;protein ubiquitination;enzyme binding;kinase binding;Hsp70 protein binding;ubiquit…
SUMO1	protein binding;nucleus;nuclear pore;DNA repair;PML body;protein sumoylation;positive regulation of protein complex assembly;ubiquitin protein ligase binding;positive regulation of proteasomal ubiquitin-dependent protein catabolic process;regulation of protein localization;negative regulation of DNA binding;negative regulation of sequence-specific DNA binding transcription factor activity;negativ…
SUMO2	protein binding;protein sumoylation;ubiquitin protein ligase binding;positive regulation of proteasomal ubiquitin-dependent protein catabolic process
SUMO3	kinetochore;protein binding;protein sumoylation
SYN1	transporter activity;transport;synaptic transmission
SYVN1	protein binding;acid-amino acid ligase activity;ER-associated protein catabolic process
TAF1	G1 phase of mitotic cell cycle;p53 binding;transcription coactivator activity;histone acetyltransferase activity;protein serine/threonine kinase activity;protein binding;nucleoplasm;transcription factor TFIID complex;transcription initiation from RNA polymerase II promoter;transcription elongation from RNA polymerase II promoter;response to DNA damage stimulus;transcription factor binding;positiv…
TBK1	protein kinase activity;protein binding;cytosol;I-kappaB kinase/NF-kappaB cascade;endosome membrane;positive regulation of gene-specific transcription from RNA polymerase II promoter;positive regulation of interferon-alpha production;positive regulation of interferon-beta production;phosphoprotein binding
TBP	RNA polymerase II transcription factor activity;protein binding;nucleoplasm;transcription factor TFIID complex;transcription factor TFIIA complex;transcription initiation from RNA polymerase II promoter;transcription initiation from RNA polymerase II promoter;transcription elongation from RNA polymerase II promoter;transcription from RNA polymerase III promoter;transcription factor binding;promot…
TERT	chromosome; telomeric region;nuclear telomere cap complex;telomerase activity;telomerase activity;telomeric template RNA reverse transcriptase activity;telomeric template RNA reverse transcriptase activity;protein binding;nucleoplasm;nucleoplasm;telomerase holoenzyme complex;anti-apoptosis;telomere maintenance via telomerase;telomere maintenance via telomerase;telomere maintenance via telomerase;…
TFAP2A	DNA binding;transcription coactivator activity;protein binding;nucleus;transcription; DNA-dependent;ectoderm development;promoter binding;positive regulation of bone mineralization;protein dimerization activity;positive regulation of tooth mineralization;positive regulation of transcription regulator activity
TGFBR1	activation of MAPKK activity;protein serine/threonine kinase activity;transmembrane receptor protein serine/threonine kinase activity;transforming growth factor beta receptor activity;transforming growth factor beta receptor activity;transforming growth factor beta receptor activity;transforming growth factor beta receptor activity;transforming growth factor beta receptor activity; type I;type II…
THRB	DNA binding;transcription corepressor activity;protein binding;transcription; DNA-dependent;enzyme binding
TK1	nucleobase; nucleoside; nucleotide and nucleic acid metabolic process;zinc ion binding;protein homotetramerization
TNFAIP3	protease binding;response to molecule of bacterial origin;ubiquitin thiolesterase activity;ubiquitin-protein ligase activity;ubiquitin-specific protease activity;protein binding;nucleus;anti-apoptosis;negative regulation of NF-kappaB transcription factor activity;negative regulation of interleukin-2 production;negative regulation of toll-like receptor 2 signaling pathway;negative regulation of to…
TNFRSF1A	tumor necrosis factor receptor activity;protein binding;extracellular region;plasma membrane;integral to plasma membrane;tumor necrosis factor-mediated signaling pathway;membrane raft;cellular response to mechanical stimulus
TNIK	protein serine/threonine kinase activity;cytoskeleton;protein phosphorylation;response to stress;cytoskeleton organization;intracellular protein kinase cascade;activation of JNKK activity;activation of JNKK activity;actin cytoskeleton reorganization;protein autophosphorylation
TNK2	protein tyrosine kinase activity;GTPase inhibitor activity;protein binding;small GTPase mediated signal transduction;positive regulation of peptidyl-tyrosine phosphorylation
TOP1	nuclear chromosome;DNA binding;chromatin binding;DNA topoisomerase type I activity;protein binding;nucleoplasm;programmed cell death;phosphorylation;response to drug
TOP2A	nuclear chromosome;DNA binding;chromatin binding;DNA topoisomerase (ATP-hydrolyzing) activity;protein kinase C binding;protein binding;nucleoplasm;nucleolus;centriole;DNA replication;DNA ligation;DNA repair;response to DNA damage stimulus;chromosome segregation;protein C-terminus binding;DNA-dependent ATPase activity;drug binding;DNA topoisomerase complex (ATP-hydrolyzing);viral integration compl…
TP53	negative regulation of transcription from RNA polymerase II promoter;DNA strand renaturation;DNA strand annealing activity;nuclear chromatin;RNA polymerase II transcription factor binding;protease binding;DNA binding;chromatin binding;sequence-specific DNA binding transcription factor activity;copper ion binding;protein binding;ATP binding;insoluble fraction;nucleus;nucleoplasm;nucleoplasm;transc…
TRAF2	positive regulation of T cell cytokine production;ubiquitin-protein ligase activity;signal transducer activity;protein binding;cytosol;protein complex assembly;signal transduction;activation of NF-kappaB-inducing kinase activity;activation of pro-apoptotic gene products;enzyme binding;positive regulation of interleukin-2 production;tumor necrosis factor-mediated signaling pathway;regulation of ap…
TRAF3	signal transducer activity;protein binding;induction of apoptosis;signal transduction
TRAF3IP1	protein binding
TRAF6	negative regulation of transcription from RNA polymerase II promoter;protein polyubiquitination;positive regulation of T cell cytokine production;ubiquitin-protein ligase activity;ubiquitin-protein ligase activity;protein binding;cytosol;plasma membrane;plasma membrane;apoptosis;anti-apoptosis;activation of NF-kappaB-inducing kinase activity;induction of apoptosis by extracellular signals;endosom…
TRIM24	p53 binding;ubiquitin-protein ligase activity;receptor binding;protein binding;transcription from RNA polymerase II promoter;protein ubiquitination;protein catabolic process;regulation of protein stability;regulation of apoptosis
TRIM28	transcription corepressor activity;nucleus;chromo shadow domain binding
TRRAP	PCAF complex;transcription cofactor activity;protein binding;nucleus;histone acetylation;histone deubiquitination;STAGA complex;transcription factor TFTC complex;NuA4 histone acetyltransferase complex;histone H4 acetylation;histone H2A acetylation
TUBA1A	cytosol
TUBB	cytosol;natural killer cell mediated cytotoxicity;MHC class I protein binding
UBB	protein binding;nucleoplasm;cytosol;apoptosis;anti-apoptosis;induction of apoptosis by extracellular signals;endosome membrane;cellular membrane organization;anaphase-promoting complex-dependent proteasomal ubiquitin-dependent protein catabolic process;negative regulation of ubiquitin-protein ligase activity involved in mitotic cell cycle;positive regulation of ubiquitin-protein ligase activity i…
UBC	protein binding;nucleoplasm;cytosol;apoptosis;anti-apoptosis;induction of apoptosis by extracellular signals;endosome membrane;cellular membrane organization;anaphase-promoting complex-dependent proteasomal ubiquitin-dependent protein catabolic process;negative regulation of ubiquitin-protein ligase activity involved in mitotic cell cycle;positive regulation of ubiquitin-protein ligase activity i…
UBE2D1	protein polyubiquitination;ubiquitin-protein ligase activity;protein binding;nucleoplasm;cytoplasm;cytosol;ubiquitin-dependent protein catabolic process;BMP signaling pathway;anaphase-promoting complex-dependent proteasomal ubiquitin-dependent protein catabolic process;positive regulation of protein ubiquitination;negative regulation of ubiquitin-protein ligase activity involved in mitotic cell c…
UBE2D2	ubiquitin-protein ligase activity;protein binding;protein modification process;ubiquitin-dependent protein catabolic process;protein ubiquitination;protein ubiquitination
UBE2D3	protein polyubiquitination;ubiquitin-protein ligase activity;protein binding;protein modification process;ubiquitin-dependent protein catabolic process;protein ubiquitination;protein ubiquitination;BMP signaling pathway
UBE2I	synaptonemal complex;ubiquitin-protein ligase activity;protein binding;nucleus;protein modification process;ubiquitin-dependent protein catabolic process;transcription factor binding;specific transcriptional repressor activity;protein ubiquitination;PML body;protein sumoylation;SUMO ligase activity;enzyme binding;negative regulation of transcription; DNA-dependent;negative regulation of transcrip…
UBE3A	ubiquitin-protein ligase activity;protein binding;proteolysis;ubiquitin-dependent protein catabolic process;brain development;protein K48-linked ubiquitination
UHRF2	ubiquitin-protein ligase activity;protein binding;nucleus;ubiquitin-dependent protein catabolic process;cell proliferation;protein ubiquitination;cell differentiation;regulation of cell cycle;protein autoubiquitination
USP11	cysteine-type endopeptidase activity;ubiquitin-specific protease activity;nucleus;protein deubiquitination
USP7	cysteine-type endopeptidase activity;ubiquitin thiolesterase activity;ubiquitin-specific protease activity;ubiquitin-specific protease activity;nucleus;protein C-terminus binding;transcription factor binding;protein deubiquitination;protein deubiquitination;ubiquitin protein ligase binding;regulation of sequence-specific DNA binding transcription factor activity
VDR	DNA binding;sequence-specific DNA binding transcription factor activity;protein binding;nucleus;transcription; DNA-dependent;signal transduction;negative regulation of cell proliferation;vitamin D3 receptor activity;negative regulation of gene-specific transcription from RNA polymerase II promoter;positive regulation of vitamin D 24-hydroxylase activity;negative regulation of transcription; DNA-d…
WNK1	protein serine/threonine kinase activity;protein binding;ATP binding;cytoplasm;protein phosphorylation;intracellular protein kinase cascade;neuron development
WWP1	ubiquitin ligase complex;ubiquitin-protein ligase activity;signal transduction;central nervous system development;protein ubiquitination;entry of virus into host cell
XIAP	protein binding;cytosol;anti-apoptosis;response to DNA damage stimulus;caspase inhibitor activity;negative regulation of caspase activity
XRCC6	telomere maintenance;nuclear telomere cap complex;DNA binding;double-stranded DNA binding;double-stranded telomeric DNA binding;protein binding;membrane fraction;nucleoplasm;transcription factor complex;DNA ligation;double-strand break repair via nonhomologous end joining;protein C-terminus binding;positive regulation of gene-specific transcription from RNA polymerase II promoter;promoter binding…
YAP1	transcription coactivator activity;transcription corepressor activity;protein binding;nucleus;cytoplasm;response to DNA damage stimulus;cell proliferation;promoter binding;hippo signaling cascade;contact inhibition;cellular response to gamma radiation
YBX1	DNA binding;DNA binding;double-stranded DNA binding;sequence-specific DNA binding transcription factor activity;protein binding;U12-type spliceosomal complex;regulation of transcription; DNA-dependent;transcription from RNA polymerase II promoter;stress granule;ribonucleoprotein complex;CRD-mediated mRNA stabilization;CRD-mediated mRNA stability complex
YLPM1	nucleus
YWHAE	protein binding;cytosol;apoptosis;induction of apoptosis by extracellular signals;enzyme binding;intracellular signal transduction;histone deacetylase binding;phosphoserine binding;phosphoprotein binding
YWHAG	protein kinase C binding;insulin-like growth factor receptor binding;cytosol;negative regulation of protein kinase activity;protein kinase C inhibitor activity;regulation of signal transduction;regulation of neuron differentiation;regulation of synaptic plasticity
YWHAH	protein binding;glucocorticoid catabolic process;transcription activator activity;enzyme binding;glucocorticoid receptor binding;glucocorticoid receptor signaling pathway;positive regulation of transcription; DNA-dependent
YWHAQ	cytoplasm;negative regulation of transcription; DNA-dependent;protein N-terminus binding
YWHAZ	cytosol;transcription factor binding
ZNF24	DNA binding;protein binding;nucleus;zinc ion binding;transcription repressor activity;negative regulation of transcription; DNA-dependent
