# Supplementary material for: Analysis of schizophrenia and hepatocellular carcinoma genetic network with corresponding modularity and pathways: novel insights to the immune system
Source: BMC Genomics. 2013 Oct 16;14(Suppl 5):S10. doi: 10.1186/1471-2164-14-S5-S10 (PMC3852078; doi:10.1186/1471-2164-14-S5-S10)
Supplement: Additional file 4 — The pathways of BA22 and Roessler liver 2 samples are ranked by the p-value and FDR-adjusted p-value by the Benjamini-Hochberg procedure. [file 1471-2164-14-S5-S10-S4.xls]

## Sheet: Additional file 4
PID Pathways from L1PPI of BA22 Sample	Genes in Pathway	Genome in Pathway	Genes not in Pathway	Genome not in pathway	P value	FDR-adjusted P value		PID Pathways from L1PPI of Roessler liver 2 sample	Genes in Pathway	Genome in Pathway	Genes not in Pathway	Genome not In pathway	P value	FDR-adjust P value
PDGFR-beta signaling pathway	83	126	2144	29874	9.96833e-42	2.1934e-39		PDGFR-beta signaling pathway	82	126	3016	29874	1.97902e-31	4.2966e-29
BCR signaling pathway	53	66	2174	29934	4.10407e-30	4.51e-28		ErbB1 downstream signaling	68	106	3030	29894	4.70469e-26	5.0995e-24
CXCR4-mediated signaling events	61	101	2166	29899	1.66427e-29	1.21733e-27		BCR signaling pathway	54	66	3044	29934	1.65709e-24	1.20073e-22
ErbB1 downstream signaling	60	106	2167	29894	6.37452e-28	3.5035e-26		Regulation of Telomerase	53	66	3045	29934	8.07623e-24	4.3834e-22
Glucocorticoid receptor regulatory network	53	82	2174	29918	7.38558e-27	3.2516e-25		Regulation of nuclear SMAD2/3 signaling	56	82	3042	29918	1.15302e-22	4.991e-21
Signaling events mediated by HDAC Class I	49	67	2178	29933	1.15717e-26	4.25333e-25		Direct p53 effectors	70	137	3028	29863	1.70679e-22	6.1845e-21
Regulation of retinoblastoma protein	48	64	2179	29936	1.7256e-26	5.43714e-25		Validated nuclear estrogen receptor alpha network	49	62	3049	29938	6.27811e-22	1.9468e-20
Regulation of nuclear SMAD2/3 signaling	52	82	2175	29918	4.27836e-26	1.177e-24		p53 pathway	47	58	3051	29942	2.09069e-21	5.66913e-20
Signaling events mediated by VEGFR1 and VEGFR2	48	68	2179	29932	1.14545e-25	2.81111e-24		E2F transcription factor network	51	72	3047	29928	2.8242e-21	6.79933e-20
E2F transcription factor network	47	72	2180	29928	4.06792e-24	8.954e-23		Role of Calcineurin-dependent NFAT signaling in lymphocytes	45	54	3053	29946	6.84299e-21	1.48428e-19
Fc-epsilon receptor I signaling in mast cells	43	58	2184	29942	9.63282e-24	1.87e-22		Regulation of retinoblastoma protein	48	64	3050	29936	7.61221e-21	1.50125e-19
TCR signaling in na&#xef;ve CD4+ T cells	44	62	2183	29938	1.02019e-23	1.87e-22		Validated targets of C-MYC transcriptional activation	52	81	3046	29919	2.71278e-20	4.89085e-19
Signaling events mediated by Hepatocyte Growth Factor Receptor (c-Met)	46	76	2181	29924	1.22218e-22	2.06461e-21		Signaling events mediated by HDAC Class I	48	67	3050	29933	2.93257e-20	4.89085e-19
LPA receptor mediated events	43	65	2184	29935	2.35677e-22	3.70857e-21		C-MYB transcription factor network	52	82	3046	29918	4.02346e-20	6.231e-19
IL2-mediated signaling events	40	54	2187	29946	3.52627e-22	5.17733e-21		Signaling events mediated by VEGFR1 and VEGFR2	48	68	3050	29932	4.54002e-20	6.56787e-19
Direct p53 effectors	57	137	2170	29863	1.62397e-21	2.2275e-20		CXCR4-mediated signaling events	55	101	3043	29899	6.04395e-19	8.19175e-18
Regulation of Telomerase	42	66	2185	29934	2.10363e-21	2.71765e-20		FoxO family signaling	40	49	3058	29951	1.60831e-18	2.05512e-17
Endothelins	40	62	2187	29938	1.30125e-20	1.58889e-19		p75(NTR)-mediated signaling	45	66	3053	29934	1.7096e-18	2.0615e-17
Integrins in angiogenesis	42	73	2185	29927	3.45433e-20	3.99474e-19		Glucocorticoid receptor regulatory network	49	82	3049	29918	2.86924e-18	3.27784e-17
FoxO family signaling	36	49	2191	29951	5.02278e-20	5.522e-19		Signaling events mediated by HDAC Class III	36	39	3062	29961	5.66333e-18	6.1411e-17
Regulation of nuclear beta catenin signaling and target gene transcription	43	80	2184	29920	8.65804e-20	9.07238e-19		Signaling events mediated by Hepatocyte Growth Factor Receptor (c-Met)	46	76	3052	29924	2.10649e-17	2.18033e-16
Signaling events mediated by Stem cell factor receptor (c-Kit)	36	52	2191	29948	2.01796e-19	2.02e-18		TCR signaling in na&#xef;ve CD4+ T cells	42	62	3056	29938	2.73207e-17	2.69277e-16
Thromboxane A2 receptor signaling	36	54	2191	29946	4.90395e-19	4.68696e-18		CDC42 signaling events	44	70	3054	29930	3.69396e-17	3.48143e-16
C-MYB transcription factor network	42	82	2185	29918	8.8697e-19	8.13083e-18		Fc-epsilon receptor I signaling in mast cells	40	58	3058	29942	9.90695e-17	8.96029e-16
AP-1 transcription factor network	39	69	2188	29931	1.18177e-18	1.02385e-17		Caspase Cascade in Apoptosis	39	55	3059	29945	1.2223e-16	1.05896e-15
Angiopoietin receptor Tie2-mediated signaling	34	48	2193	29952	1.20706e-18	1.02385e-17		TGF-beta receptor signaling	38	54	3060	29946	3.56538e-16	2.97958e-15
TGF-beta receptor signaling	35	54	2192	29946	2.87597e-18	2.26286e-17		Regulation of Androgen receptor activity	37	52	3061	29948	6.74155e-16	5.41696e-15
Role of Calcineurin-dependent NFAT signaling in lymphocytes	35	54	2192	29946	2.87597e-18	2.26286e-17		ATR signaling pathway	33	39	3065	29961	7.49838e-16	5.67941e-15
TCR signaling in na&#xef;ve CD8+ T cells	34	51	2193	29949	4.63131e-18	3.51241e-17		Validated targets of C-MYC transcriptional repression	40	63	3058	29937	7.58734e-16	5.67941e-15
Signaling events mediated by PTP1B	34	52	2193	29948	7.13688e-18	5.236e-17		p73 transcription factor network	42	73	3056	29927	1.87502e-15	1.35987e-14
CDC42 signaling events	38	70	2189	29930	9.00276e-18	6.3871e-17		FOXM1 transcription factor network	33	41	3065	29959	2.03272e-15	1.421e-14
amb2 Integrin signaling	31	41	2196	29959	1.06785e-17	7.35625e-17		Regulation of nuclear beta catenin signaling and target gene transcription	43	80	3055	29920	5.30605e-15	3.60084e-14
ATF-2 transcription factor network	35	58	2192	29942	1.49197e-17	9.93333e-17		IL2-mediated signaling events	36	54	3062	29946	6.96014e-15	4.56338e-14
PAR1-mediated thrombin signaling events	31	42	2196	29958	1.72926e-17	1.11941e-16		ATM pathway	30	34	3068	29966	7.14522e-15	4.56338e-14
IL4-mediated signaling events	35	60	2192	29940	3.26768e-17	2.05543e-16		Integrins in angiogenesis	41	73	3057	29927	7.38865e-15	4.5818e-14
Regulation of Androgen receptor activity	33	52	2194	29948	4.13357e-17	2.52389e-16		Angiopoietin receptor Tie2-mediated signaling	34	48	3064	29952	1.08678e-14	6.57028e-14
Notch-mediated HES/HEY network	32	48	2195	29952	4.37542e-17	2.60432e-16		HIF-1-alpha transcription factor network	38	65	3060	29935	2.72409e-14	1.57464e-13
Validated targets of C-MYC transcriptional activation	39	81	2188	29919	7.55385e-17	4.37105e-16		mTOR signaling pathway	39	69	3059	29931	2.82982e-14	1.57464e-13
p53 pathway	34	58	2193	29942	8.22781e-17	4.64256e-16		AP-1 transcription factor network	39	69	3059	29931	2.82982e-14	1.57464e-13
IL6-mediated signaling events	31	46	2196	29954	1.08062e-16	5.94e-16		TCR signaling in na&#xef;ve CD8+ T cells	34	51	3064	29949	3.84843e-14	2.05885e-13
p73 transcription factor network	37	73	2190	29927	1.30433e-16	6.97561e-16		IL12-mediated signaling events	38	66	3060	29934	3.89442e-14	2.05885e-13
EPO signaling pathway	27	33	2200	29967	3.40611e-16	1.78619e-15		HIV-1 Nef: Negative effector of Fas and TNF-alpha	29	35	3069	29965	5.97999e-14	3.08967e-13
Downstream signaling in na&#xef;ve CD8+ T cells	35	67	2192	29933	4.23124e-16	2.16419e-15		IL2 signaling events mediated by PI3K	29	37	3069	29963	1.58474e-13	7.97349e-13
Signaling events mediated by focal adhesion kinase	33	58	2194	29942	4.4538e-16	2.17556e-15		PLK1 signaling events	31	44	3067	29956	1.7541e-13	8.63068e-13
Coregulation of Androgen receptor activity	33	58	2194	29942	4.4538e-16	2.17556e-15		Notch-mediated HES/HEY network	32	48	3066	29952	2.12972e-13	1.02713e-12
Signaling events regulated by Ret tyrosine kinase	28	38	2199	29962	6.3416e-16	2.96542e-15		Retinoic acid receptors-mediated signaling	25	27	3073	29973	6.00892e-13	2.83515e-12
Class I PI3K signaling events	30	46	2197	29954	6.3666e-16	2.96542e-15		Downstream signaling in na&#xef;ve CD8+ T cells	36	67	3062	29933	8.28064e-13	3.82289e-12
FGF signaling pathway	33	59	2194	29941	6.47076e-16	2.96542e-15		Signaling events mediated by HDAC Class II	27	34	3071	29966	8.67617e-13	3.92408e-12
Internalization of ErbB1	28	39	2199	29961	1.01496e-15	4.53469e-15		Posttranslational regulation of adherens junction stability and dissassembly	31	48	3067	29952	9.17134e-13	3.97978e-12
IL2 signaling events mediated by PI3K	27	37	2200	29963	2.46817e-15	1.0868e-14		Fanconi anemia pathway	31	48	3067	29952	9.17134e-13	3.97978e-12
Validated targets of C-MYC transcriptional repression	33	63	2194	29937	2.71953e-15	1.17333e-14		Signaling events mediated by Stem cell factor receptor (c-Kit)	32	52	3066	29948	1.02785e-12	4.29827e-12
Plasma membrane estrogen receptor signaling	27	38	2200	29962	3.93309e-15	1.66269e-14		IGF1 pathway	25	28	3073	29972	1.03163e-12	4.29827e-12
mTOR signaling pathway	34	69	2193	29931	4.13447e-15	1.71434e-14		IL1-mediated signaling events	27	35	3071	29965	1.39405e-12	5.69113e-12
Retinoic acid receptors-mediated signaling	24	27	2203	29973	4.2403e-15	1.72741e-14		TNF receptor signaling pathway	30	46	3068	29954	1.76824e-12	7.11278e-12
Osteopontin-mediated events	25	31	2202	29969	5.3084e-15	2.124e-14		Coregulation of Androgen receptor activity	33	58	3065	29942	2.25652e-12	8.91673e-12
p75(NTR)-mediated signaling	33	66	2194	29934	7.53943e-15	2.91017e-14		Ceramide signaling pathway	29	44	3069	29956	3.40459e-12	1.3175e-11
IL12-mediated signaling events	33	66	2194	29934	7.53943e-15	2.91017e-14		Class I PI3K signaling events mediated by Akt	26	34	3072	29966	4.13004e-12	1.5723e-11
Signaling events mediated by TCPTP	27	40	2200	29960	9.67569e-15	3.67172e-14		Neurotrophic factor-mediated Trk receptor signaling	33	60	3065	29940	4.48801e-12	1.67988e-11
IFN-gamma pathway	27	42	2200	29958	2.28801e-14	8.53898e-14		Aurora A signaling	25	31	3073	29969	4.74695e-12	1.74703e-11
Neurotrophic factor-mediated Trk receptor signaling	31	60	2196	29940	2.47099e-14	9.05667e-14		IFN-gamma pathway	28	42	3070	29958	6.54529e-12	2.33008e-11
HIF-1-alpha transcription factor network	32	65	2195	29935	2.65907e-14	9.59344e-14		ErbB2/ErbB3 signaling events	28	42	3070	29958	6.54529e-12	2.33008e-11
Insulin Pathway	27	43	2200	29957	3.46985e-14	1.23129e-13		Internalization of ErbB1	27	39	3071	29961	8.26807e-12	2.8945e-11
IL-10 signaling	25	35	2202	29965	3.72292e-14	1.29905e-13		BARD1 signaling events	24	29	3074	29971	8.67121e-12	2.98633e-11
IGF1 pathway	23	28	2204	29972	4.94274e-14	1.69812e-13		ATF-2 transcription factor network	32	58	3066	29942	8.80964e-12	2.98714e-11
a6b1 and a6b4 Integrin signaling	27	44	2200	29956	5.21602e-14	1.76677e-13		FGF signaling pathway	32	59	3066	29941	1.23256e-11	4.10631e-11
SHP2 signaling	29	53	2198	29947	5.52284e-14	1.84e-13		Signaling events mediated by PTP1B	30	52	3068	29948	1.69415e-11	5.55652e-11
ALK1 signaling events	22	25	2205	29975	6.72719e-14	2.20985e-13		LPA receptor mediated events	33	65	3065	29935	2.26655e-11	7.35209e-11
IL8- and CXCR2-mediated signaling events	24	33	2203	29967	9.07749e-14	2.93765e-13		SHP2 signaling	30	53	3068	29947	2.40657e-11	7.69074e-11
Presenilin action in Notch and Wnt signaling	27	46	2200	29954	1.14939e-13	3.66667e-13		RAC1 signaling pathway	30	54	3068	29946	3.39567e-11	1.06928e-10
E-cadherin signaling in the nascent adherens junction	25	38	2202	29962	1.41666e-13	4.4e-13		Aurora B signaling	26	39	3072	29961	3.63706e-11	1.1284e-10
Trk receptor signaling mediated by PI3K and PLC-gamma	24	34	2203	29966	1.44247e-13	4.4e-13		a6b1 and a6b4 Integrin signaling	27	44	3071	29956	6.08517e-11	1.86131e-10
Signaling events mediated by HDAC Class II	24	34	2203	29966	1.44247e-13	4.4e-13		Calcineurin-regulated NFAT-dependent transcription in lymphocytes	28	48	3070	29952	6.49354e-11	1.95601e-10
Hedgehog signaling events mediated by Gli proteins	27	48	2200	29952	2.45391e-13	7.38356e-13		Trk receptor signaling mediated by PI3K and PLC-gamma	24	34	3074	29966	8.76324e-11	2.58934e-10
S1P2 pathway	21	24	2206	29976	2.68024e-13	7.96757e-13		Integrin-linked kinase signaling	27	45	3071	29955	8.83095e-11	2.58934e-10
S1P3 pathway	22	29	2205	29971	5.3285e-13	1.56347e-12		Signaling mediated by p38-alpha and p38-beta	25	38	3073	29962	1.05075e-10	2.99803e-10
ErbB2/ErbB3 signaling events	25	42	2202	29958	7.30496e-13	2.08571e-12		E-cadherin signaling in the nascent adherens junction	25	38	3073	29962	1.05075e-10	2.99803e-10
CXCR3-mediated signaling events	25	42	2202	29958	7.30496e-13	2.08571e-12		IL6-mediated signaling events	27	46	3071	29954	1.27112e-10	3.57909e-10
Nongenotropic Androgen signaling	22	30	2205	29970	8.60312e-13	2.39494e-12		GMCSF-mediated signaling events	24	35	3074	29965	1.33979e-10	3.72795e-10
CD40/CD40L signaling	22	30	2205	29970	8.60312e-13	2.39494e-12		EGF receptor (ErbB1) signaling pathway	23	32	3075	29968	1.66506e-10	4.58722e-10
IL8- and CXCR1-mediated signaling events	21	27	2206	29973	1.28078e-12	3.5037e-12		Insulin Pathway	26	43	3072	29957	1.72421e-10	4.6655e-10
Calcineurin-regulated NFAT-dependent transcription in lymphocytes	26	48	2201	29952	1.29052e-12	3.5037e-12		Signaling events mediated by TCPTP	25	40	3073	29960	2.30493e-10	6.16173e-10
FOXA1 transcription factor network	25	44	2202	29956	1.57198e-12	4.21219e-12		IL4-mediated signaling events	30	60	3068	29940	2.35204e-10	6.2189e-10
VEGFR1 specific signals	21	28	2206	29972	2.0877e-12	5.47381e-12		EPO signaling pathway	23	33	3075	29967	2.56262e-10	6.69301e-10
Notch signaling pathway	28	59	2199	29941	2.0917e-12	5.47381e-12		Signaling events regulated by Ret tyrosine kinase	24	38	3074	29962	4.48106e-10	1.14372e-09
EGF receptor (ErbB1) signaling pathway	22	32	2205	29968	2.15352e-12	5.56471e-12		FAS (CD95) signaling pathway	24	38	3074	29962	4.48106e-10	1.14372e-09
FOXM1 transcription factor network	24	41	2203	29959	2.71844e-12	6.95814e-12		Osteopontin-mediated events	22	31	3076	29969	4.88756e-10	1.21969e-09
Syndecan-1-mediated signaling events	25	46	2202	29954	3.27508e-12	8.2809e-12		Nephrin/Neph1 signaling in the kidney podocyte	22	31	3076	29969	4.88756e-10	1.21969e-09
Syndecan-2-mediated signaling events	22	33	2205	29967	3.34322e-12	8.2809e-12		LKB1 signaling events	26	46	3072	29954	5.05431e-10	1.24528e-09
BARD1 signaling events	21	29	2206	29971	3.35272e-12	8.2809e-12		VEGFR1 specific signals	21	28	3077	29972	5.94155e-10	1.44829e-09
Validated transcriptional targets of TAp63 isoforms	26	51	2201	29949	3.6644e-12	8.94667e-12		Beta3 integrin cell surface interactions	25	43	3073	29957	6.98331e-10	1.68296e-09
Urokinase-type plasminogen activator (uPA) and uPAR-mediated signaling	24	42	2203	29958	3.97922e-12	9.62198e-12		Signaling events mediated by focal adhesion kinase	28	58	3070	29942	1.66057e-09	3.95846e-09
FAS (CD95) signaling pathway	23	38	2204	29962	4.63703e-12	1.10957e-11		Class I PI3K signaling events	25	46	3073	29954	1.96159e-09	4.62304e-09
Validated nuclear estrogen receptor alpha network	28	62	2199	29938	5.25292e-12	1.24194e-11		Notch signaling pathway	28	59	3070	29941	2.22093e-09	5.18e-09
IL2 signaling events mediated by STAT5	21	30	2206	29970	5.30887e-12	1.24277e-11		ErbB4 signaling events	22	35	3076	29965	2.49436e-09	5.74819e-09
Beta3 integrin cell surface interactions	24	43	2203	29957	5.77547e-12	1.33853e-11		Validated transcriptional targets of TAp63 isoforms	26	51	3072	29949	2.60908e-09	5.96179e-09
Posttranslational regulation of adherens junction stability and dissassembly	25	48	2202	29952	6.62099e-12	1.51708e-11		N-cadherin signaling events	22	36	3076	29964	3.64456e-09	8.22792e-09
IL1-mediated signaling events	22	35	2205	29965	7.78054e-12	1.74653e-11		p38 MAPK signaling pathway	20	29	3078	29971	4.18956e-09	9.3735e-09
ErbB4 signaling events	22	35	2205	29965	7.78054e-12	1.74653e-11		Syndecan-2-mediated signaling events	21	33	3077	29967	4.8567e-09	1.07614e-08
RhoA signaling pathway	24	44	2203	29956	8.31431e-12	1.84667e-11		Canonical NF-kappaB pathway	18	23	3080	29977	6.2028e-09	1.35899e-08
EPHB forward signaling	22	36	2205	29964	1.16761e-11	2.574e-11		CD40/CD40L signaling	20	30	3078	29970	6.33227e-09	1.37361e-08
Integrin-linked kinase signaling	24	45	2203	29955	1.18753e-11	2.59208e-11		Thromboxane A2 receptor signaling	26	54	3072	29946	6.4476e-09	1.38579e-08
Noncanonical Wnt signaling pathway	21	32	2206	29968	1.27961e-11	2.73398e-11		Urokinase-type plasminogen activator (uPA) and uPAR-mediated signaling	23	42	3075	29958	7.62599e-09	1.62325e-08
Alpha-synuclein signaling	21	32	2206	29968	1.27961e-11	2.73398e-11		Calcium signaling in the CD4+ TCR pathway	20	31	3078	29969	9.44734e-09	1.99092e-08
Beta2 integrin cell surface interactions	20	28	2207	29972	1.30455e-11	2.75e-11		IL12 signaling mediated by STAT4	20	32	3078	29968	1.39221e-08	2.87267e-08
Beta1 integrin cell surface interactions	28	66	2199	29934	1.67389e-11	3.49905e-11		Alpha-synuclein signaling	20	32	3078	29968	1.39221e-08	2.87267e-08
Signaling mediated by p38-alpha and p38-beta	22	38	2205	29962	2.55059e-11	5.29245e-11		EPHB forward signaling	21	36	3077	29964	1.48445e-08	3.02981e-08
Class I PI3K signaling events mediated by Akt	21	34	2206	29966	2.93864e-11	6.04486e-11		Endothelins	27	62	3071	29938	1.72133e-08	3.48822e-08
Ephrin B reverse signaling	20	30	2207	29970	3.18709e-11	6.49815e-11		amb2 Integrin signaling	22	41	3076	29959	2.09702e-08	4.21944e-08
Validated transcriptional targets of AP1 family members Fra1 and Fra2	21	35	2206	29965	4.37942e-11	8.84037e-11		Syndecan-1-mediated signaling events	23	46	3075	29954	2.73296e-08	5.38554e-08
Canonical NF-kappaB pathway	18	23	2209	29977	4.77317e-11	9.54e-11		Presenilin action in Notch and Wnt signaling	23	46	3075	29954	2.73296e-08	5.38554e-08
Nephrin/Neph1 signaling in the kidney podocyte	20	31	2207	29969	4.88365e-11	9.67207e-11		Atypical NF-kappaB pathway	15	17	3083	29983	3.85504e-08	7.54613e-08
Validated transcriptional targets of deltaNp63 isoforms	23	45	2204	29955	6.02694e-11	1.18446e-10		Hedgehog signaling events mediated by Gli proteins	23	48	3075	29952	4.95185e-08	9.59063e-08
TNF receptor signaling pathway	23	46	2204	29954	8.42084e-11	1.63929e-10		TRAIL signaling pathway	18	28	3080	29972	5.30508e-08	1.01896e-07
Atypical NF-kappaB pathway	16	17	2211	29983	8.95404e-11	1.72719e-10		RhoA signaling pathway	22	44	3076	29956	5.4041e-08	1.01896e-07
BMP receptor signaling	22	43	2205	29957	1.53448e-10	2.92696e-10		FOXA1 transcription factor network	22	44	3076	29956	5.4041e-08	1.01896e-07
C-MYC pathway	17	22	2210	29978	1.88427e-10	3.56552e-10		p38 signaling mediated by MAPKAP kinases	16	21	3082	29979	5.53106e-08	1.03449e-07
ATR signaling pathway	21	39	2206	29961	1.95417e-10	3.66667e-10		Validated transcriptional targets of deltaNp63 isoforms	22	45	3076	29955	7.29684e-08	1.35393e-07
RAC1 signaling pathway	24	54	2203	29946	2.14995e-10	4.00847e-10		Regulation of cytoplasmic and nuclear SMAD2/3 signaling	15	19	3083	29981	1.03987e-07	1.91254e-07
IL12 signaling mediated by STAT4	19	32	2208	29968	4.14283e-10	7.65378e-10		CXCR3-mediated signaling events	21	42	3077	29958	1.06949e-07	1.95118e-07
Insulin-mediated glucose transport	18	29	2209	29971	7.04228e-10	1.29067e-09		Nongenotropic Androgen signaling	18	30	3080	29970	1.13122e-07	2.04342e-07
RXR and RAR heterodimerization with other nuclear receptor	16	21	2211	29979	7.43343e-10	1.33984e-09		HIF-2-alpha transcription factor network	19	34	3079	29966	1.16088e-07	2.08033e-07
PDGFR-alpha signaling pathway	16	21	2211	29979	7.43343e-10	1.33984e-09		DNA-PK pathway in nonhomologous end joining	14	16	3084	29984	1.17181e-07	2.08107e-07
ATM pathway	19	34	2208	29966	8.82743e-10	1.57935e-09		RXR and RAR heterodimerization with other nuclear receptor	15	21	3083	29979	2.56497e-07	4.51642e-07
Regulation of p38-alpha and p38-beta	18	30	2209	29970	1.04942e-09	1.8629e-09		ALK1 signaling events	16	25	3082	29975	2.99361e-07	5.2325e-07
IL3-mediated signaling events	17	26	2210	29974	1.17026e-09	2.0592e-09		E-cadherin signaling in keratinocytes	15	22	3083	29978	3.91155e-07	6.78776e-07
Syndecan-4-mediated signaling events	18	31	2209	29969	1.54489e-09	2.66772e-09		Plasma membrane estrogen receptor signaling	19	38	3079	29962	4.20084e-07	7.23333e-07
Aurora A signaling	18	31	2209	29969	1.54489e-09	2.66772e-09		IL3-mediated signaling events	16	26	3082	29974	4.38497e-07	7.48394e-07
LKB1 signaling events	21	46	2206	29954	1.93087e-09	3.31719e-09		Ephrin B reverse signaling	17	30	3081	29970	4.55062e-07	7.71367e-07
Alpha4 beta1 integrin signaling events	18	32	2209	29968	2.24818e-09	3.83721e-09		BMP receptor signaling	20	43	3078	29957	5.08359e-07	8.54543e-07
VEGFR3 signaling in lymphatic endothelium	16	24	2211	29976	2.93104e-09	4.92061e-09		Signaling events mediated by PRL	15	23	3083	29977	5.85992e-07	9.78169e-07
Endogenous TLR signaling	16	24	2211	29976	2.93104e-09	4.92061e-09		Validated transcriptional targets of AP1 family members Fra1 and Fra2	18	35	3080	29965	6.1313e-07	1.01543e-06
Fanconi anemia pathway	21	48	2206	29952	3.48376e-09	5.8e-09		Endogenous TLR signaling	15	24	3083	29976	8.63437e-07	1.41872e-06
p38 signaling mediated by MAPKAP kinases	15	21	2212	29979	4.67796e-09	7.74135e-09		Trk receptor signaling mediated by the MAPK pathway	17	33	3081	29967	1.21886e-06	1.99053e-06
PLK1 signaling events	20	44	2207	29956	4.9055e-09	8.06119e-09		Insulin-mediated glucose transport	16	29	3082	29971	1.26958e-06	2.05664e-06
HIV-1 Nef: Negative effector of Fas and TNF-alpha	18	35	2209	29965	6.50059e-09	1.05926e-08		C-MYC pathway	14	22	3084	29978	1.70002e-06	2.73259e-06
Calcium signaling in the CD4+ TCR pathway	17	31	2210	29969	8.26331e-09	1.33618e-08		IL2 signaling events mediated by STAT5	16	30	3082	29970	1.76517e-06	2.80358e-06
N-cadherin signaling events	18	36	2209	29964	9.08141e-09	1.4581e-08		Validated nuclear estrogen receptor beta network	12	15	3086	29985	1.77467e-06	2.80358e-06
Glypican 1 network	16	27	2211	29973	9.98901e-09	1.59261e-08		Lissencephaly gene (LIS1) in neuronal migration and development	16	31	3082	29969	2.42668e-06	3.82109e-06
p38 MAPK signaling pathway	16	29	2211	29971	2.11257e-08	3.33957e-08		IL8- and CXCR1-mediated signaling events	15	27	3083	29973	2.52636e-06	3.9215e-06
Ceramide signaling pathway	19	44	2208	29956	2.23308e-08	3.50429e-08		Glypican 1 network	15	27	3083	29973	2.52636e-06	3.9215e-06
EPHA forward signaling	17	34	2210	29966	2.32297e-08	3.61986e-08		Noncanonical Wnt signaling pathway	16	32	3082	29968	3.30059e-06	5.07872e-06
S1P1 pathway	14	21	2213	29979	2.83539e-08	4.4e-08		VEGFR3 signaling in lymphatic endothelium	14	24	3084	29976	3.55996e-06	5.40224e-06
Stabilization and expansion of the E-cadherin adherens junction	18	40	2209	29960	3.17193e-08	4.87692e-08		S1P2 pathway	14	24	3084	29976	3.55996e-06	5.40224e-06
Arf6 signaling events	17	35	2210	29965	3.21422e-08	4.90417e-08		PAR1-mediated thrombin signaling events	18	42	3080	29958	4.42475e-06	6.64469e-06
E-cadherin signaling in keratinocytes	14	22	2213	29978	4.32077e-08	6.55448e-08		IL8- and CXCR2-mediated signaling events	16	33	3082	29967	4.44385e-06	6.64469e-06
Degradation of beta catenin	13	18	2214	29982	4.53882e-08	6.8411e-08		EPHA forward signaling	16	34	3082	29966	5.92564e-06	8.81377e-06
IL23-mediated signaling events	17	37	2210	29963	5.99006e-08	8.96463e-08		Hypoxic and oxygen homeostasis regulation of HIF-1-alpha	12	18	3086	29982	6.58142e-06	9.6477e-06
PAR4-mediated thrombin signaling events	12	15	2215	29985	6.88635e-08	1.02419e-07		Netrin-mediated signaling events	15	30	3083	29970	6.58243e-06	9.6477e-06
Caspase Cascade in Apoptosis	20	55	2207	29945	9.18633e-08	1.35691e-07		FOXA2 and FOXA3 transcription factor networks	18	44	3080	29956	7.27254e-06	1.05879e-05
S1P4 pathway	11	14	2216	29986	2.75542e-07	4.048e-07		Alpha4 beta1 integrin signaling events	15	32	3083	29968	1.17945e-05	1.70707e-05
Signaling events mediated by PRL	13	23	2214	29977	3.56112e-07	5.18675e-07		Regulation of Ras family activation	15	33	3083	29967	1.55554e-05	2.24185e-05
Sumoylation by RanBP2 regulates transcriptional repression	10	11	2217	29989	3.92274e-07	5.67368e-07		Reelin signaling pathway	14	29	3084	29971	1.7684e-05	2.52691e-05
Regulation of cytoplasmic and nuclear SMAD2/3 signaling	12	19	2215	29981	4.20358e-07	6.03922e-07		EPHA2 forward signaling	11	17	3087	29983	1.93062e-05	2.73732e-05
Arf6 downstream pathway	11	15	2216	29985	4.4474e-07	6.35714e-07		PDGFR-alpha signaling pathway	12	21	3086	29979	2.01232e-05	2.83227e-05
Signaling events mediated by HDAC Class III	16	39	2211	29961	4.76948e-07	6.77032e-07		Regulation of p38-alpha and p38-beta	14	30	3084	29970	2.35166e-05	3.29e-05
Netrin-mediated signaling events	14	30	2213	29970	7.4003e-07	1.04359e-06		Beta1 integrin cell surface interactions	21	66	3077	29934	2.80617e-05	3.90878e-05
EPHA2 forward signaling	11	17	2216	29983	1.07183e-06	1.49936e-06		Syndecan-4-mediated signaling events	14	31	3084	29969	3.0952e-05	4.28471e-05
JNK signaling in the CD4+ TCR pathway	10	13	2217	29987	1.10323e-06	1.53165e-06		Sumoylation by RanBP2 regulates transcriptional repression	9	11	3089	29989	3.11805e-05	4.28506e-05
FOXA2 and FOXA3 transcription factor networks	16	44	2211	29956	1.68009e-06	2.32453e-06		Circadian rhythm pathway	10	16	3088	29984	5.64103e-05	7.69736e-05
IL5-mediated signaling events	10	14	2217	29986	1.76105e-06	2.42e-06		S1P3 pathway	13	29	3085	29971	6.16927e-05	8.36806e-05
Nectin adhesion pathway	13	28	2214	29972	1.90148e-06	2.59627e-06		Ras signaling in the CD4+ TCR pathway	9	13	3089	29987	7.59005e-05	0.0001023
HIF-2-alpha transcription factor network	14	34	2213	29966	2.33501e-06	3.17778e-06		S1P1 pathway	11	21	3087	29979	7.83806e-05	0.000105017
Reelin signaling pathway	13	29	2214	29971	2.56444e-06	3.45522e-06		Arf6 trafficking events	17	50	3081	29950	7.90175e-05	0.000105172
ALK2 signaling events	9	11	2218	29989	2.71243e-06	3.63537e-06		Stabilization and expansion of the E-cadherin adherens junction	15	40	3083	29960	8.53037e-05	0.000112866
Lissencephaly gene (LIS1) in neuronal migration and development	13	31	2214	29969	4.52403e-06	6.02667e-06		Degradation of beta catenin	10	18	3088	29982	0.000114555	0.000151242
IL27-mediated signaling events	12	26	2215	29974	4.89646e-06	6.49398e-06		IL23-mediated signaling events	14	37	3084	29963	0.000133215	0.000173861
Arf6 trafficking events	16	50	2211	29950	6.26585e-06	8.25988e-06		Beta2 integrin cell surface interactions	12	28	3086	29972	0.000159577	0.000207904
Integrin family cell surface interactions	12	27	2215	29973	6.58598e-06	8.62976e-06		Arf6 downstream pathway	9	15	3089	29985	0.000163985	0.000211833
Trk receptor signaling mediated by the MAPK pathway	13	33	2214	29967	7.68992e-06	1.00107e-05		Arf6 signaling events	13	35	3085	29965	0.000259093	0.000331882
Aurora B signaling	14	39	2213	29961	8.14996e-06	1.05471e-05		Regulation of CDC42 activity	12	30	3086	29970	0.000259634	0.000331882
TRAIL signaling pathway	12	28	2215	29972	8.7611e-06	1.12702e-05		IL27-mediated signaling events	11	26	3087	29974	0.000318172	0.000403544
Canonical Wnt signaling pathway	10	20	2217	29980	1.75844e-05	2.25116e-05		IL5-mediated signaling events	8	14	3090	29986	0.000473515	0.000598012
Sphingosine 1-phosphate (S1P) pathway	10	21	2217	29979	2.41706e-05	3.07746e-05		Regulation of RAC1 activity	13	38	3085	29962	0.000476682	0.000598318
Regulation of RAC1 activity	13	38	2214	29962	2.51983e-05	3.18621e-05		Syndecan-3-mediated signaling events	8	17	3090	29983	0.00119334	0.0014756
Regulation of Ras family activation	12	33	2215	29967	3.15752e-05	3.97257e-05		Beta5 beta6 beta7 and beta8 integrin cell surface interactions	8	17	3090	29983	0.00119334	0.0014756
Syndecan-3-mediated signaling events	9	17	2218	29983	3.28849e-05	4.08927e-05		Cellular roles of Anthrax toxin	9	22	3089	29978	0.00127276	0.00156585
Beta5 beta6 beta7 and beta8 integrin cell surface interactions	9	17	2218	29983	3.28849e-05	4.08927e-05		JNK signaling in the CD4+ TCR pathway	7	13	3091	29987	0.00135501	0.00166734
Hypoxic and oxygen homeostasis regulation of HIF-1-alpha	9	18	2218	29982	4.59297e-05	5.67303e-05		Nectin adhesion pathway	10	28	3088	29972	0.0015481	0.00188961
Circadian rhythm pathway	8	16	2219	29984	0.000120644	0.000148715		Alternative NF-kappaB pathway	5	6	3093	29994	0.00183679	0.00223062
Signaling events mediated by the Hedgehog family	9	22	2218	29978	0.000148498	0.00017989		Alpha9 beta1 integrin signaling events	9	25	3089	29975	0.00246734	0.00297772
Cellular roles of Anthrax toxin	9	22	2218	29978	0.000148498	0.00017989		Signaling events mediated by the Hedgehog family	8	22	3090	29978	0.00395435	0.00473564
S1P5 pathway	6	8	2221	29992	0.000183511	0.000222418		Glypican 3 network	5	8	3093	29992	0.00420483	0.00498033
Regulation of CDC42 activity	10	30	2217	29970	0.00024305	0.000292131		EGFR-dependent Endothelin signaling events	5	8	3093	29992	0.00420483	0.00498033
Arf1 pathway	8	19	2219	29981	0.000293958	0.000351522		PLK3 signaling events	4	5	3094	29995	0.0059098	0.00696995
Alpha9 beta1 integrin signaling events	9	25	2218	29975	0.000311876	0.000371027		S1P4 pathway	6	14	3092	29986	0.00657063	0.00770643
DNA-PK pathway in nonhomologous end joining	7	16	2220	29984	0.000583367	0.00068957		Canonical Wnt signaling pathway	7	20	3091	29980	0.00781061	0.00911167
Alpha6 beta4 integrin-ligand interactions	6	11	2221	29989	0.000610389	0.000717647		ALK2 signaling events	5	11	3093	29989	0.0106309	0.0123005
Rapid glucocorticoid signaling	5	8	2222	29992	0.00114021	0.00132		E-cadherin signaling events	3	3	3095	29997	0.0122056	0.0140819
EGFR-dependent Endothelin signaling events	5	8	2222	29992	0.00114021	0.00132		Rapid glucocorticoid signaling	4	8	3094	29992	0.0172941	0.019863
a4b7 Integrin signaling	5	8	2222	29992	0.00114021	0.00132		Arf1 pathway	6	19	3092	29981	0.0183791	0.0210147
Ras signaling in the CD4+ TCR pathway	6	13	2221	29987	0.00115998	0.00133613		Proteoglycan syndecan-mediated signaling events	3	4	3095	29996	0.0193621	0.0220408
PLK3 signaling events	4	5	2223	29995	0.0020047	0.00229119		Regulation of RhoA activity	10	46	3088	29954	0.01995	0.0224912
Validated nuclear estrogen receptor beta network	6	15	2221	29985	0.00201102	0.00229119		PAR4-mediated thrombin signaling events	5	15	3093	29985	0.0254803	0.028671
Signaling mediated by p38-gamma and p38-delta	5	11	2222	29989	0.00312298	0.00353814		Plexin-D1 Signaling	6	24	3092	29976	0.0377205	0.0421696
ALK1 pathway	3	3	2224	29997	0.00531874	0.00600205		VEGF and VEGFR signaling network	3	7	3095	29993	0.049445	0.0549733
Glypican 3 network	4	8	2223	29992	0.00635523	0.00713878		Integrin family cell surface interactions	6	27	3092	29973	0.0524105	0.0580143
EphrinB-EPHB pathway	3	6	2224	29994	0.0180248	0.0201015		ErbB receptor signaling network	4	14	3094	29986	0.0593147	0.0653203
Regulation of RhoA activity	8	46	2219	29954	0.0200231	0.0222222		Sphingosine 1-phosphate (S1P) pathway	5	21	3093	29979	0.0599824	0.0657576
Signaling by Aurora kinases	2	3	2225	29997	0.0385124	0.0421393		EphrinA-EPHA pathway	3	8	3095	29992	0.0616275	0.066836
Ephrin A reverse signaling	2	3	2225	29997	0.0385124	0.0421393		a4b7 Integrin signaling	3	8	3095	29992	0.0616275	0.066836
AlphaE beta7 integrin cell surface interactions	2	3	2225	29997	0.0385124	0.0421393		Signaling by Aurora kinases	2	3	3096	29997	0.0652327	0.0700416
Wnt signaling network	5	28	2222	29972	0.0503265	0.0547822		Aurora C signaling	2	3	3096	29997	0.0652327	0.0700416
Polo-like kinase signaling events in the cell cycle	2	4	2225	29996	0.0537796	0.0583054		Signaling mediated by p38-gamma and p38-delta	3	11	3095	29989	0.101259	0.107966
ErbB receptor signaling network	3	14	2224	29986	0.0823302	0.0887549		EphrinB-EPHB pathway	2	6	3096	29994	0.136033	0.144667
Plexin-D1 Signaling	4	24	2223	29976	0.0837118	0.0898244		LPA4-mediated signaling events	3	15	3095	29985	0.153246	0.161956
Class IB PI3K non-lipid kinase events	2	6	2225	29994	0.0870026	0.0924638		Thrombin/protease-activated receptor (PAR) pathway	1	1	3097	29999	0.169685	0.179078
Alternative NF-kappaB pathway	2	6	2225	29994	0.0870026	0.0924638		Wnt signaling network	4	28	3094	29972	0.17623	0.184502
Thrombin/protease-activated receptor (PAR) pathway	1	1	2226	29999	0.12866	0.13579		S1P5 pathway	2	8	3096	29992	0.179627	0.187788
IL8-mediated signaling events	1	1	2226	29999	0.12866	0.13579		Alpha6 beta4 integrin-ligand interactions	2	11	3096	29989	0.231876	0.24088
Effects of Botulinum toxin	2	9	2225	29991	0.13788	0.144571		Visual signal transduction: Cones	1	23	3097	29977	0.234314	0.2418
Visual signal transduction: Rods	3	23	2224	29977	0.165325	0.172038		Visual signal transduction: Rods	2	23	3096	29977	0.27426	0.281791
Glypican 2 network	1	2	2226	29998	0.17966	0.186793		Glypican pathway	1	3	3097	29997	0.278826	0.282911
LPA4-mediated signaling events	2	15	2225	29985	0.221911	0.22713		Ephrin A reverse signaling	1	3	3097	29997	0.278826	0.282911
FOXA transcription factor networks	1	3	2226	29997	0.222998	0.22713		AlphaE beta7 integrin cell surface interactions	1	3	3097	29997	0.278826	0.282911
E-cadherin signaling events	1	3	2226	29997	0.222998	0.22713		Polo-like kinase signaling events in the cell cycle	1	4	3097	29996	0.315916	0.318939
Aurora C signaling	1	3	2226	29997	0.222998	0.22713		PDGF receptor signaling network	1	6	3097	29994	0.363373	0.363
Proteoglycan syndecan-mediated signaling events	1	4	2226	29996	0.259492	0.262581		Class IB PI3K non-lipid kinase events	1	6	3097	29994	0.363373	0.363
Visual signal transduction: Cones	2	23	2225	29977	0.276083	0.278532
PDGF receptor signaling network	1	6	2226	29994	0.314827	0.316438
EphrinA-EPHA pathway	1	8	2226	29992	0.350779	0.351
